# Supplementary material for: Temporal Stability and Genetic Diversity of 48-Year-Old T-Series Phages
Source: mSystems. 2021 Feb 16;6(1):e00990-20. doi: 10.1128/mSystems.00990-20 (PMC8573959; doi:10.1128/mSystems.00990-20)
Supplement: DATA SET S1 [file msystems.00990-20-sd001.xlsx]

## Sheet: Sheet 1
CHROM	POS	TYPE	REF	ALT	EVIDENCE	FTYPE	STRAND	NT_POS	AA_POS	EFFECT	GENE	PRODUCT
AF158101	643	del	AG	A	A:8480 AG:0	CDS	-	1546/2178	516/725	frameshift_variant c.1546delC p.Leu516fs	rIIA	rIIA protector from prophage-induced early lysis
AF158101	660	ins	C	CT	CT:8092 C:30	CDS	-	1529/2178	510/725	frameshift_variant c.1529dupA p.Arg511fs	rIIA	rIIA protector from prophage-induced early lysis
AF158101	3267	snp	C	T	T:8305 C:1	CDS	-	85/381	29/126	missense_variant c.85G>A p.Val29Ile	60.1	gp60.1 hypothetical protein
AF158101	3394	snp	T	C	C:8805 T:0
AF158101	3449	del	AC	A	A:7785 AC:9
AF158101	3462	complex	CAAC	AA	AA:7427 CAAC:0
AF158101	3483	snp	C	A	A:8548 C:3
AF158101	3517	del	GC	G	G:8354 GC:4
AF158101	3536	del	AC	A	A:8476 AC:0
AF158101	3545	del	TGC	T	T:8220 TGC:0
AF158101	3560	del	AC	A	A:8267 AC:2
AF158101	3576	del	TC	T	T:8060 TC:1
AF158101	3638	del	TA	T	T:8117 TA:0
AF158101	3666	del	AT	A	A:7997 AT:0	CDS	-	101/114	34/37	frameshift_variant c.101delA p.His34fs	mobA	MobA homing endonuclease pseudogene
AF158101	3684	snp	G	T	T:8921 G:1	CDS	-	84/114	28/37	missense_variant c.84C>A p.Asn28Lys	mobA	MobA homing endonuclease pseudogene
AF158101	4265	snp	T	G	G:9015 T:1	CDS	-	1064/1551	355/516	missense_variant c.1064A>C p.Asp355Ala	39	gp39 topoisomerase II, large subunit, N-terminal region
AF158101	4345	del	AC	A	A:8189 AC:0	CDS	-	983/1551	328/516	frameshift_variant c.983delG p.Arg328fs	39	gp39 topoisomerase II, large subunit, N-terminal region
AF158101	4351	ins	C	CA	CA:8025 C:14	CDS	-	977/1551	326/516	frameshift_variant c.977dupT p.Leu326fs	39	gp39 topoisomerase II, large subunit, N-terminal region
AF158101	5586	del	TA	T	T:7414 TA:0	CDS	-	9/198	1965-03-01	frameshift_variant c.9delT p.Asn4fs	39.1	gp39.1 hypothetical protein
AF158101	5602	complex	TATTA	ATCCT	ATCCT:6432 TATTA:0
AF158101	5639	snp	T	A	A:8147 T:0
AF158101	5646	snp	C	T	T:8222 C:0
AF158101	5662	snp	C	T	T:8127 C:1
AF158101	5690	mnp	TT	CC	CC:7454 TT:0
AF158101	5696	snp	C	A	A:7588 C:1
AF158101	5706	del	GA	G	G:7440 GA:2	CDS	-	133/138	45/45	frameshift_variant c.133delT p.Ser45fs	39.2	gp39.2 hypothetical protein
AF158101	5754	snp	C	T	T:8933 C:1	CDS	-	86/138	29/45	missense_variant c.86G>A p.Gly29Asp	39.2	gp39.2 hypothetical protein
AF158101	5766	snp	C	T	T:9058 C:1	CDS	-	74/138	25/45	missense_variant c.74G>A p.Gly25Glu	39.2	gp39.2 hypothetical protein
AF158101	7303	del	TC	T	T:8610 TC:2	CDS	-	347/360	116/119	frameshift_variant c.347delG p.Gly116fs	motB.1	MotB.1 hypothetical protein
AF158101	9477	snp	A	G	G:7998 A:2	CDS	-	1253/1320	418/439	missense_variant c.1253T>C p.Val418Ala	dda	Dda DNA helicase
AF158101	9660	snp	G	C	C:8302 G:0	CDS	-	1070/1320	357/439	missense_variant c.1070C>G p.Ala357Gly	dda	Dda DNA helicase
AF158101	9904	snp	A	T	T:9428 A:0	CDS	-	826/1320	276/439	missense_variant c.826T>A p.Phe276Ile	dda	Dda DNA helicase
AF158101	10143	snp	T	A	A:9366 T:2	CDS	-	587/1320	196/439	missense_variant c.587A>T p.Asn196Ile	dda	Dda DNA helicase
AF158101	10277	snp	T	G	G:9340 T:0	CDS	-	453/1320	151/439	missense_variant c.453A>C p.Glu151Asp	dda	Dda DNA helicase
AF158101	10569	snp	C	T	T:8531 C:4	CDS	-	161/1320	54/439	missense_variant c.161G>A p.Gly54Glu	dda	Dda DNA helicase
AF158101	10962	snp	G	A	A:8917 G:117	CDS	-	76/312	26/103	missense_variant c.76C>T p.Pro26Ser	dda.1	Dda.1 hypothetical protein
AF158101	15084	snp	A	G	G:9055 A:4	CDS	-	149/207	50/68	missense_variant c.149T>C p.Val50Ala	mrh.2	Mrh.2 hypothetical protein
AF158101	16664	snp	A	G	G:8691 A:4	CDS	-	122/516	41/171	missense_variant c.122T>C p.Phe41Ser	56	gp56 dCTPase
AF158101	16930	snp	T	A	A:9595 T:0	CDS	-	696/780	232/259	synonymous_variant c.696A>T p.Val232Val	dam	Dam DNA adenine methyltransferase
AF158101	17000	snp	T	A	A:9568 T:0	CDS	-	626/780	209/259	missense_variant c.626A>T p.Gln209Leu	dam	Dam DNA adenine methyltransferase
AF158101	17207	complex	TATT	AAGC	AAGC:9439 TATT:0	CDS	-	419/780	139/259	missense_variant c.416_419delAATAinsGCTT p.GlnTyr139ArgPhe	dam	Dam DNA adenine methyltransferase
AF158101	17810	snp	A	G	G:9897 A:1
AF158101	18333	snp	C	T	T:8481 C:3	CDS	-	631/1029	211/342	missense_variant c.631G>A p.Glu211Lys	58=61	gp61 DNA primase subunit
AF158101	19054	snp	A	G	G:9271 A:3	CDS	-	77/165	26/54	missense_variant c.77T>C p.Ile26Thr	61.1	gp61.1 hypothetical protein
AF158101	19574	snp	A	G	G:8232 A:1	CDS	-	185/627	62/208	missense_variant c.185T>C p.Leu62Pro	61.2	gp61.2 hypothetical protein
AF158101	23674	snp	A	G	G:9591 A:1	CDS	-	562/666	188/221	missense_variant c.562T>C p.Ser188Pro	segA	SegA homing endonuclease
AF158101	26638	del	AG	A	A:8479 AG:0	CDS	-	375/378	125/125	frameshift_variant c.375delC p.Ter126fs	imm.1	Imm.1 hypothetical predicted membrane protein
AF158101	27181	ins	T	TC	TC:7348 T:29
AF158101	31786	snp	A	G	G:8538 A:5	CDS	-	81/960	27/319	synonymous_variant c.81T>C p.Ala27Ala	44	gp44 clamp loader subunit, DNA polymerase accessory protein
AF158101	31901	ins	A	AG	AG:7333 A:23
AF158101	40246	del	AC	A	A:8501 AC:0	CDS	-	210/264	70/87	frameshift_variant c.210delG p.Lys70fs	55.1	gp55.1 hypothetical protein
AF158101	40663	snp	T	C	C:8755 T:3	CDS	-	123/327	41/108	synonymous_variant c.123A>G p.Gln41Gln	55.2	gp55.2 hypothetical protein
AF158101	40825	ins	A	AG	AG:7016 A:23	CDS	-	213/240	71/79	frameshift_variant c.213dupC p.Phe72fs	55.3	gp55.3 hypothetical protein
AF158101	40839	del	AG	A	A:7583 AG:0	CDS	-	199/240	67/79	frameshift_variant c.199delC p.Leu67fs	55.3	gp55.3 hypothetical protein
AF158101	42406	ins	G	GA	GA:7604 G:27
AF158101	49221	snp	T	A	A:9167 T:0	CDS	-	639/927	213/308	missense_variant c.639A>T p.Lys213Asn	nrdC.3	NrdC.3 conserved hypothetical protein
AF158101	49347	snp	A	T	T:9264 A:2	CDS	-	513/927	171/308	synonymous_variant c.513T>A p.Ser171Ser	nrdC.3	NrdC.3 conserved hypothetical protein
AF158101	52115	ins	A	AT	AT:9225 A:14	CDS	-	778/828	260/275	frameshift_variant c.778dupA p.Ile260fs	nrdC.6	NrdC.6 conserved hypothetical protein
AF158101	53076	snp	G	A	A:9816 G:1	CDS	-	227/402	76/133	missense_variant c.227C>T p.Thr76Met	nrdC.7	NrdC.7 conserved hypothetical, predicted membrane protein
AF158101	53502	snp	T	A	A:9951 T:2	CDS	-	384/528	128/175	synonymous_variant c.384A>T p.Arg128Arg	nrdC.8	NrdC.8 conserved hypothetical protein
AF158101	54367	del	AC	A	A:7820 AC:3	CDS	-	953/978	318/325	frameshift_variant c.953delG p.Gly318fs	nrdC.10	NrdC.10 conserved hypothetical protein
AF158101	54709	complex	GAG	AAA	AAA:7872 GAG:0	CDS	-	612/978	204/325	missense_variant c.610_612delCTCinsTTT p.Leu204Phe	nrdC.10	NrdC.10 conserved hypothetical protein
AF158101	55291	snp	C	G	G:8782 C:0	CDS	-	30/978	10/325	missense_variant c.30G>C p.Met10Ile	nrdC.10	NrdC.10 conserved hypothetical protein
AF158101	56143	snp	N	C	C:8870 N:0	unsure	+	303/1011	101/336	missense_variant c.303T>G p.???101Val
AF158101	56188	snp	A	G	G:8740 A:1	CDS	-	258/1011	86/336	synonymous_variant c.258T>C p.Leu86Leu	nrdC.11	NrdC.11 conserved hypothetical protein
AF158101	56208	snp	G	T	T:8697 G:4	CDS	-	238/1011	80/336	missense_variant c.238C>A p.Pro80Thr	nrdC.11	NrdC.11 conserved hypothetical protein
AF158101	56268	snp	T	C	C:9159 T:2	CDS	-	178/1011	60/336	missense_variant c.178A>G p.Asn60Asp	nrdC.11	NrdC.11 conserved hypothetical protein
AF158101	56653	snp	C	T	T:9803 C:1	CDS	-	556/780	186/259	missense_variant c.556G>A p.Ala186Thr	mobD	MobD homing endonuclease
AF158101	57343	snp	C	G	G:9467 C:0	CDS	-	486/546	162/181	missense_variant c.486G>C p.Glu162Asp	mobD.1	MobD.1 conserved hypothetical protein
AF158101	57349	snp	C	G	G:9550 C:1	CDS	-	480/546	160/181	missense_variant c.480G>C p.Lys160Asn	mobD.1	MobD.1 conserved hypothetical protein
AF158101	58063	ins	G	GC	GC:8832 G:10	CDS	-	102/117	34/38	frameshift_variant c.102_103insG p.Pro35fs	mobD.2a	MobD.2a hypothetical protein
AF158101	60283	snp	A	G	G:9968 A:2	CDS	-	62/582	21/193	missense_variant c.62T>C p.Ile21Thr	tk	Tk thymidine kinase
AF158101	63370	mnp	TA	AT	AT:7652 TA:0
AF158101	63507	ins	C	CG	CG:7812 C:15	CDS	-	50/177	17/58	frameshift_variant c.50dupC p.Ser18fs	vs.5	Vs.5 conserved hypothetical protein
AF158101	63702	snp	T	C	C:8834 T:4	CDS	-	218/363	73/120	missense_variant c.218A>G p.His73Arg	vs.6	Vs.6 conserved hypothetical protein
AF158101	64797	del	TCTCTATAAG	T	T:5843 TCTCTATAAG:0	CDS	-	115/660	36/219	disruptive_inframe_deletion c.107_115delCTTATAGAG p.Ala36_Arg38del	vs.8	Vs.8 conserved hypothetical protein
AF158101	64834	snp	A	G	G:7581 A:7	CDS	-	79/660	27/219	missense_variant c.79T>C p.Cys27Arg	vs.8	Vs.8 conserved hypothetical protein
AF158101	66588	snp	A	C	C:8270 A:0	CDS	-	410/495	137/164	missense_variant c.410T>G p.Ile137Arg	e	e Lysozyme murein hydrolase
AF158101	66964	snp	G	C	C:8541 G:0	CDS	-	34/495	12/164	missense_variant c.34C>G p.Arg12Gly	e	e Lysozyme murein hydrolase
AF158101	67592	complex	CCCTA	TCCT	TCCT:8380 CCCTA:0
AF158101	67605	snp	C	T	T:8946 C:2
AF158101	69291	ins	A	AG	AG:7132 A:18
AF158101	70346	snp	N	G	G:8865 N:0	unsure	+			intergenic_region n.70346A>G
AF158101	70860	complex	CCG	GCC	GCC:6546 CCG:0
AF158101	71129	del	AC	A	A:6554 AC:1	misc_RNA	-			intergenic_region n.71130delC		rnaD
AF158101	74634	snp	C	T	T:9070 C:2	CDS	-	16/243	1980-06-01	missense_variant c.16G>A p.Val6Ile	57A	gp57A chaperone for tail fiber formation
AF158101	78459	snp	G	A	A:8595 G:0	CDS	+	501/1728	167/575	synonymous_variant c.501G>A p.Pro167Pro	5	gp5 baseplate hub subunit and tail lysozyme
AF158101	80600	ins	G	GC	GC:7378 G:24	CDS	+	407/423	136/140	frameshift_variant c.406dupC p.Leu136fs	segC	SegC homing endonuclease
AF158101	81523	mnp	GG	CC	CC:8540 GG:0	CDS	+	443/1983	148/660	missense_variant c.443_444delGGinsCC p.Arg148Thr	6	gp6 baseplate wedge subunit
AF158101	82412	snp	A	T	T:9519 A:1	CDS	+	1332/1983	444/660	synonymous_variant c.1332A>T p.Ile444Ile	6	gp6 baseplate wedge subunit
AF158101	84063	snp	T	C	C:9067 T:1	CDS	+	1004/3099	335/1032	missense_variant c.1004T>C p.Leu335Pro	7	gp7 baseplate wedge initiator
AF158101	84072	snp	T	C	C:9127 T:1	CDS	+	1013/3099	338/1032	missense_variant c.1013T>C p.Phe338Ser	7	gp7 baseplate wedge initiator
AF158101	86939	snp	A	G	G:8244 A:1	CDS	+	789/1005	263/334	synonymous_variant c.789A>G p.Leu263Leu	8	gp8 baseplate wedge subunit
AF158101	88470	snp	G	A	A:9019 G:2	CDS	+	386/1809	129/602	missense_variant c.386G>A p.Arg129Gln	10	gp10 baseplate wedge subunit and tail pin
AF158101	89203	snp	C	A	A:9460 C:0	CDS	+	1119/1809	373/602	missense_variant c.1119C>A p.Ser373Arg	10	gp10 baseplate wedge subunit and tail pin
AF158101	89409	snp	C	A	A:9500 C:0	CDS	+	1325/1809	442/602	missense_variant c.1325C>A p.Ala442Glu	10	gp10 baseplate wedge subunit and tail pin
AF158101	90647	snp	C	G	G:9415 C:1	CDS	+	99/1584	33/527	missense_variant c.99C>G p.His33Gln	12	gp12 Short tail fibers
AF158101	90726	complex	ATTC	CTTG	CTTG:8691 ATTC:0	CDS	+	178/1584	60/527	missense_variant c.178_181delATTCinsCTTG p.IlePro60LeuAla	12	gp12 Short tail fibers
AF158101	91206	snp	T	G	G:7697 T:1	CDS	+	658/1584	220/527	missense_variant c.658T>G p.Ser220Ala	12	gp12 Short tail fibers
AF158101	91415	snp	G	C	C:7491 G:1	CDS	+	867/1584	289/527	missense_variant c.867G>C p.Gln289His	12	gp12 Short tail fibers
AF158101	91864	snp	T	A	A:8261 T:2	CDS	+	1316/1584	439/527	missense_variant c.1316T>A p.Ile439Lys	12	gp12 Short tail fibers
AF158101	91895	snp	T	C	C:8132 T:2	CDS	+	1347/1584	449/527	synonymous_variant c.1347T>C p.Gly449Gly	12	gp12 Short tail fibers
AF158101	91917	mnp	CTG	TCT	TCT:7497 CTG:250	CDS	+	1369/1584	457/527	missense_variant c.1369_1371delCTGinsTCT p.Leu457Ser	12	gp12 Short tail fibers
AF158101	93261	snp	C	A	A:9426 C:0	CDS	+	1133/1464	378/487	missense_variant c.1133C>A p.Ala378Asp	wac	Wac fibritin neck whiskers
AF158101	93299	snp	G	A	A:9155 G:0	CDS	+	1171/1464	391/487	missense_variant c.1171G>A p.Ala391Thr	wac	Wac fibritin neck whiskers
AF158101	93565	snp	C	G	G:7717 C:0	CDS	+	1437/1464	479/487	missense_variant c.1437C>G p.Phe479Leu	wac	Wac fibritin neck whiskers
AF158101	93639	snp	C	T	T:7891 C:2	CDS	+	16/930	6/309	missense_variant c.16C>T p.Pro6Ser	13	gp13 neck protein
AF158101	95161	snp	G	C	C:10587 G:0	CDS	+	607/771	203/256	missense_variant c.607G>C p.Ala203Pro	14	gp14 neck protein
AF158101	98835	snp	T	A	A:9805 T:1	CDS	+	300/1980	100/659	missense_variant c.300T>A p.Asp100Glu	18	gp18 tail sheath protein
AF158101	98861	snp	A	G	G:9706 A:4	CDS	+	326/1980	109/659	missense_variant c.326A>G p.Asn109Ser	18	gp18 tail sheath protein
AF158101	98976	del	TG	T	T:8717 TG:0	CDS	+	443/1980	148/659	frameshift_variant c.443delG p.Gly148fs	18	gp18 tail sheath protein
AF158101	98987	ins	A	AT	AT:8541 A:4	CDS	+	453/1980	151/659	frameshift_variant c.452_453insT p.Ala152fs	18	gp18 tail sheath protein
AF158101	99811	snp	C	T	T:8293 C:1	CDS	+	1276/1980	426/659	synonymous_variant c.1276C>T p.Leu426Leu	18	gp18 tail sheath protein
AF158101	99895	snp	C	T	T:8006 C:2	CDS	+	1360/1980	454/659	missense_variant c.1360C>T p.His454Tyr	18	gp18 tail sheath protein
AF158101	100314	complex	AGGGAA	GGGAAT	GGGAAT:7497 AGGGAA:218	CDS	+	1779/1980	593/659	missense_variant c.1779_1784delAGGGAAinsGGGAAT p.Asn595Ile	18	gp18 tail sheath protein
AF158101	103901	snp	G	A	A:7256 G:2	CDS	+	454/639	152/212	missense_variant c.454G>A p.Glu152Lys	21'	gp21' prohead core protease alternate start product
AF158101	104578	mnp	GC	AG	AG:8202 GC:0	CDS	+	462/810	154/269	missense_variant c.462_463delGCinsAG p.Pro155Ala	22	gp22 prohead core scaffold protein
AF158101	104599	snp	G	C	C:8693 G:0	CDS	+	483/810	161/269	synonymous_variant c.483G>C p.Leu161Leu	22	gp22 prohead core scaffold protein
AF158101	106100	snp	T	C	C:8052 T:2	CDS	+	1156/1566	386/521	synonymous_variant c.1156T>C p.Leu386Leu	23	gp23 major head protein
AF158101	106158	snp	G	A	A:7624 G:1	CDS	+	1214/1566	405/521	missense_variant c.1214G>A p.Ser405Asn	23	gp23 major head protein
AF158101	106554	del	CT	C	C:6291 CT:2
AF158101	109307	snp	A	C	C:8887 A:5	CDS	-	334/1005	112/334	missense_variant c.334T>G p.Cys112Gly	rnlB	RnlB RNA ligase 2
AF158101	109973	ins	T	TCTCGAGTTTCAAATTTATTCTTAGCAGTCATAG	TCTCGAGTTTCAAATTTATTCTTAGCAGTCATAG:1778 T:81	CDS	-	112/171	38/56	conservative_inframe_insertion c.112_113insCTATGACTGCTAAGAATAAATTTGAAACTCGAG p.Arg37_Glu38insAlaMetThrAlaLysAsnLysPheGluThrArg	24.3	gp24.3 conserved hypothetical protein
AF158101	111517	snp	A	G	G:9994 A:2	CDS	-	491/681	164/226	missense_variant c.491T>C p.Leu164Pro	inh	Inh inhibitor of prohead protease gp21
AF158101	114045	mnp	AG	GA	GA:8880 AG:0	CDS	+	1369/1764	457/587	missense_variant c.1369_1370delAGinsGA p.Ser457Asp	uvsW	UvsW RNA-DNA and DNA-DNA helicase, ATPase
AF158101	114183	complex	ATAA	TAAGG	TAAGG:7787 ATAA:0	CDS	+	1507/1764	503/587	frameshift_variant&stop_gained c.1507_1510delATAAinsTAAGG p.Ile503fs	uvsW	UvsW RNA-DNA and DNA-DNA helicase, ATPase
AF158101	116607	mnp	GC	AG	AG:9184 GC:0	CDS	+	129/750	43/249	missense_variant c.129_130delGCinsAG p.Gln44Glu	51	gp51 baseplate hub assembly catalyst
AF158101	116713	complex	AGTA	GTAC	GTAC:8252 AGTA:0	CDS	+	235/750	79/249	missense_variant c.235_238delAGTAinsGTAC p.SerThr79ValPro	51	gp51 baseplate hub assembly catalyst
AF158101	116793	complex	CCT	ACC	ACC:9462 CCT:71	CDS	+	315/750	105/249	missense_variant c.315_317delCCTinsACC p.AspLeu105GluPro	51	gp51 baseplate hub assembly catalyst
AF158101	117167	mnp	GT	TG	TG:8643 GT:0	CDS	+	689/750	230/249	missense_variant c.689_690delGTinsTG p.Ser230Met	51	gp51 baseplate hub assembly catalyst
AF158101	119108	mnp	AT	TA	TA:8237 AT:0	CDS	+	231/1773	77/590	missense_variant c.231_232delATinsTA p.Ser78Thr	29	gp29 baseplate hub subunit, tail length determinator
AF158101	122402	ins	C	CCG	CCG:7625 C:11	CDS	+	651/963	217/320	frameshift_variant c.650_651insCG p.Met218fs	54	gp54 baseplate tail tube initiator
AF158101	122410	ins	T	TC	TC:7836 T:20	CDS	+	660/963	220/320	frameshift_variant c.659dupC p.Ile221fs	54	gp54 baseplate tail tube initiator
AF158101	122521	mnp	CG	GC	GC:7875 CG:0	CDS	+	769/963	257/320	missense_variant c.769_770delCGinsGC p.Arg257Ala	54	gp54 baseplate tail tube initiator
AF158101	122733	ins	T	TCC	TCC:7281 T:27
AF158101	123400	mnp	TG	GT	GT:8454 TG:0	CDS	-	51/186	17/61	missense_variant c.50_51delCAinsAC p.Thr17Asn	alt.-1	Alt.-1 hypothetical protein
AF158101	128843	snp	C	T	T:7930 C:4	CDS	-	122/207	41/68	missense_variant c.122G>A p.Arg41Lys	30.4	gp30.4 conserved hypothetical protein
AF158101	133236	del	TC	T	T:8175 TC:0	CDS	-	25/231	1976-09-01	frameshift_variant c.25delG p.Glu9fs	cd.2	Cd.2 conserved hypothetical protein
AF158101	135175	snp	N	A	A:8548 N:0	unsure	+	257/300	86/99	missense_variant c.257G>T p.???86Ile
AF158101	136169	snp	C	T	T:8469 C:2	CDS	-	107/504	36/167	missense_variant c.107G>A p.Gly36Asp	alc	Alc inhibitor of host transcription
AF158101	139977	del	AG	A	A:8011 AG:0
AF158101	140061	del	CT	C	C:8151 CT:0	CDS	-	355/426	119/141	frameshift_variant c.355delA p.Ser119fs	mobE	MobE homing endonuclease
AF158101	140795	mnp	TA	AT	AT:7232 TA:0	CDS	-	1886/2265	629/754	missense_variant c.1885_1886delTAinsAT p.Tyr629Ile	nrdA	NrdA aerobic NDP reductase, large subunit
AF158101	141004	mnp	CG	GC	GC:7981 CG:1	CDS	-	1677/2265	559/754	missense_variant c.1676_1677delCGinsGC p.Ser559Cys	nrdA	NrdA aerobic NDP reductase, large subunit
AF158101	142087	snp	T	A	A:9772 T:0	CDS	-	594/2265	198/754	synonymous_variant c.594A>T p.Ser198Ser	nrdA	NrdA aerobic NDP reductase, large subunit
AF158101	144469	del	CA	C	C:8426 CA:0	intron	-			intron_variant c.549+94delT	td
AF158101	145019	mnp	AT	TA	TA:8314 AT:0	CDS	-	94/861	31/286	missense_variant c.93_94delATinsTA p.Ser32Thr	td	dTMP (thymidylate) synthase
AF158101	145671	mnp	CG	GC	GC:8076 CG:0	CDS	-	20/582	7/193	missense_variant c.19_20delCGinsGC p.Arg7Ala	frd	Frd dihydrofolate reductase
AF158101	147080	snp	C	A	A:8961 C:2	CDS	-	774/906	258/301	synonymous_variant c.774G>T p.Val258Val	32	gp32 single-stranded DNA binding protein
AF158101	147437	complex	AAAG	GAAA	GAAA:9110 AAAG:0	CDS	-	417/906	138/301	synonymous_variant c.414_417delCTTTinsTTTC p.140	32	gp32 single-stranded DNA binding protein
AF158101	150827	complex	GAA	AAG	AAG:8497 GAA:0	CDS	+	19/3870	7/1289	missense_variant c.19_21delGAAinsAAG p.Glu7Lys	34	gp34 long tail fiber, proximal subunit
AF158101	151876	snp	A	C	C:9950 A:157	CDS	+	1068/3870	356/1289	missense_variant c.1068A>C p.Gln356His	34	gp34 long tail fiber, proximal subunit
AF158101	152004	snp	A	G	G:9509 A:2	CDS	+	1196/3870	399/1289	missense_variant c.1196A>G p.Asp399Gly	34	gp34 long tail fiber, proximal subunit
AF158101	154704	snp	C	A	A:8277 C:1	CDS	+	18/1119	6/372	synonymous_variant c.18C>A p.Ala6Ala	35	gp35 hinge connector of long tail fiber, proximal connector
AF158101	154866	snp	C	T	T:8596 C:2	CDS	+	180/1119	60/372	synonymous_variant c.180C>T p.Leu60Leu	35	gp35 hinge connector of long tail fiber, proximal connector
AF158101	154923	snp	C	T	T:8060 C:12	CDS	+	237/1119	79/372	synonymous_variant c.237C>T p.Ala79Ala	35	gp35 hinge connector of long tail fiber, proximal connector
AF158101	155241	snp	G	A	A:9010 G:3	CDS	+	555/1119	185/372	synonymous_variant c.555G>A p.Gly185Gly	35	gp35 hinge connector of long tail fiber, proximal connector
AF158101	155260	snp	G	A	A:9007 G:1	CDS	+	574/1119	192/372	missense_variant c.574G>A p.Gly192Arg	35	gp35 hinge connector of long tail fiber, proximal connector
AF158101	155311	snp	G	A	A:9017 G:1	CDS	+	625/1119	209/372	missense_variant c.625G>A p.Asp209Asn	35	gp35 hinge connector of long tail fiber, proximal connector
AF158101	155727	snp	C	T	T:7496 C:2	CDS	+	1041/1119	347/372	synonymous_variant c.1041C>T p.Pro347Pro	35	gp35 hinge connector of long tail fiber, proximal connector
AF158101	155815	snp	C	G	G:7144 C:0
AF158101	155850	snp	C	A	A:7519 C:0
AF158101	156822	snp	G	C	C:6859 G:4	CDS	+	281/3081	94/1026	missense_variant c.281G>C p.Gly94Ala	37	gp37 long tail fiber, distal subunit
AF158101	158194	snp	G	A	A:8325 G:0	CDS	+	1653/3081	551/1026	synonymous_variant c.1653G>A p.Gly551Gly	37	gp37 long tail fiber, distal subunit
AF158101	159637	ins	G	GC	GC:6986 G:16
AF158101	162828	snp	G	A	A:9138 G:1	CDS	-	6/207	1968-02-01	synonymous_variant c.6C>T p.Ile2Ile	arn.4	Arn.4 conserved hypothetical protein
AF158101	162954	snp	T	C	C:9293 T:1
AF158101	164448	snp	T	C	C:8684 T:1	CDS	-	757/1329	253/442	missense_variant c.757A>G p.Asn253Asp	52	gp52 topoisomerase II, medium subunit
AF158101	166623	ins	G	GC	GC:9560 G:11	CDS	-	1981-05-01	2026-02-01	frameshift_variant c.5_6insG p.Asn2fs	ndd.3	Ndd.3 hypothetical predicted inner membrane protein
AF158101	167725	ins	A	AG	AG:7798 A:9
AF158101	167930	snp	G	C	C:8517 G:2	CDS	-	8/195	1964-03-01	missense_variant c.8C>G p.Ala3Gly	denB.1	DenB.1 hypothetical protein
AF158101	167962	ins	G	GC	GC:8109 G:23

## Sheet: Sheet 2
CHROM	POS	TYPE	REF	ALT	EVIDENCE	FTYPE	STRAND	NT_POS	AA_POS	EFFECT	GENE	PRODUCT
AF158101	643	del	AG	A	A:7601 AG:0	CDS	-	1546/2178	516/725	frameshift_variant c.1546delC p.Leu516fs	rIIA	rIIA protector from prophage-induced early lysis
AF158101	660	ins	C	CT	CT:7254 C:3	CDS	-	1529/2178	510/725	frameshift_variant c.1529dupA p.Arg511fs	rIIA	rIIA protector from prophage-induced early lysis
AF158101	3267	snp	C	T	T:7074 C:0	CDS	-	85/381	29/126	missense_variant c.85G>A p.Val29Ile	60.1	gp60.1 hypothetical protein
AF158101	3394	snp	T	C	C:7652 T:1
AF158101	3449	del	AC	A	A:6614 AC:5
AF158101	3462	complex	CAAC	AA	AA:6275 CAAC:0
AF158101	3483	snp	C	A	A:7214 C:0
AF158101	3517	del	GC	G	G:7134 GC:0
AF158101	3536	del	AC	A	A:7178 AC:0
AF158101	3545	del	TGC	T	T:7021 TGC:0
AF158101	3560	del	AC	A	A:7151 AC:1
AF158101	3576	del	TC	T	T:6967 TC:0
AF158101	3638	del	TA	T	T:7001 TA:0
AF158101	3666	del	AT	A	A:6833 AT:0	CDS	-	101/114	34/37	frameshift_variant c.101delA p.His34fs	mobA	MobA homing endonuclease pseudogene
AF158101	3684	snp	G	T	T:7582 G:0	CDS	-	84/114	28/37	missense_variant c.84C>A p.Asn28Lys	mobA	MobA homing endonuclease pseudogene
AF158101	4265	snp	T	G	G:7300 T:3	CDS	-	1064/1551	355/516	missense_variant c.1064A>C p.Asp355Ala	39	gp39 topoisomerase II, large subunit, N-terminal region
AF158101	4345	del	AC	A	A:6909 AC:0	CDS	-	983/1551	328/516	frameshift_variant c.983delG p.Arg328fs	39	gp39 topoisomerase II, large subunit, N-terminal region
AF158101	4351	ins	C	CA	CA:6803 C:1	CDS	-	977/1551	326/516	frameshift_variant c.977dupT p.Leu326fs	39	gp39 topoisomerase II, large subunit, N-terminal region
AF158101	4854	snp	C	T	T:6851 C:1	CDS	-	475/1551	159/516	missense_variant c.475G>A p.Val159Ile	39	gp39 topoisomerase II, large subunit, N-terminal region
AF158101	5586	del	TA	T	T:6226 TA:0	CDS	-	9/198	1965-03-01	frameshift_variant c.9delT p.Asn4fs	39.1	gp39.1 hypothetical protein
AF158101	5602	complex	TATTA	ATCCT	ATCCT:5351 TATTA:0
AF158101	5639	snp	T	A	A:6752 T:0
AF158101	5646	snp	C	T	T:6768 C:0
AF158101	5662	snp	C	T	T:6792 C:0
AF158101	5690	mnp	TT	CC	CC:6179 TT:0
AF158101	5696	snp	C	A	A:6313 C:0
AF158101	5706	del	GA	G	G:6242 GA:3	CDS	-	133/138	45/45	frameshift_variant c.133delT p.Ser45fs	39.2	gp39.2 hypothetical protein
AF158101	5754	snp	C	T	T:7378 C:0	CDS	-	86/138	29/45	missense_variant c.86G>A p.Gly29Asp	39.2	gp39.2 hypothetical protein
AF158101	5766	snp	C	T	T:7437 C:0	CDS	-	74/138	25/45	missense_variant c.74G>A p.Gly25Glu	39.2	gp39.2 hypothetical protein
AF158101	7303	del	TC	T	T:7236 TC:0	CDS	-	347/360	116/119	frameshift_variant c.347delG p.Gly116fs	motB.1	MotB.1 hypothetical protein
AF158101	9477	snp	A	G	G:7153 A:3	CDS	-	1253/1320	418/439	missense_variant c.1253T>C p.Val418Ala	dda	Dda DNA helicase
AF158101	9660	snp	G	C	C:7232 G:0	CDS	-	1070/1320	357/439	missense_variant c.1070C>G p.Ala357Gly	dda	Dda DNA helicase
AF158101	9904	snp	A	T	T:7767 A:0	CDS	-	826/1320	276/439	missense_variant c.826T>A p.Phe276Ile	dda	Dda DNA helicase
AF158101	10143	snp	T	A	A:8049 T:0	CDS	-	587/1320	196/439	missense_variant c.587A>T p.Asn196Ile	dda	Dda DNA helicase
AF158101	10277	snp	T	G	G:7575 T:0	CDS	-	453/1320	151/439	missense_variant c.453A>C p.Glu151Asp	dda	Dda DNA helicase
AF158101	10569	snp	C	T	T:7102 C:2	CDS	-	161/1320	54/439	missense_variant c.161G>A p.Gly54Glu	dda	Dda DNA helicase
AF158101	15084	snp	A	G	G:7919 A:1	CDS	-	149/207	50/68	missense_variant c.149T>C p.Val50Ala	mrh.2	Mrh.2 hypothetical protein
AF158101	16664	snp	A	G	G:7182 A:1	CDS	-	122/516	41/171	missense_variant c.122T>C p.Phe41Ser	56	gp56 dCTPase
AF158101	16930	snp	T	A	A:8219 T:0	CDS	-	696/780	232/259	synonymous_variant c.696A>T p.Val232Val	dam	Dam DNA adenine methyltransferase
AF158101	17000	snp	T	A	A:8182 T:0	CDS	-	626/780	209/259	missense_variant c.626A>T p.Gln209Leu	dam	Dam DNA adenine methyltransferase
AF158101	17207	complex	TATT	AAGC	AAGC:7816 TATT:0	CDS	-	419/780	139/259	missense_variant c.416_419delAATAinsGCTT p.GlnTyr139ArgPhe	dam	Dam DNA adenine methyltransferase
AF158101	17810	snp	A	G	G:8047 A:0
AF158101	18333	snp	C	T	T:7335 C:1	CDS	-	631/1029	211/342	missense_variant c.631G>A p.Glu211Lys	58=61	gp61 DNA primase subunit
AF158101	19054	snp	A	G	G:7786 A:2	CDS	-	77/165	26/54	missense_variant c.77T>C p.Ile26Thr	61.1	gp61.1 hypothetical protein
AF158101	19574	snp	A	G	G:7225 A:1	CDS	-	185/627	62/208	missense_variant c.185T>C p.Leu62Pro	61.2	gp61.2 hypothetical protein
AF158101	23674	snp	A	G	G:8269 A:0	CDS	-	562/666	188/221	missense_variant c.562T>C p.Ser188Pro	segA	SegA homing endonuclease
AF158101	26638	del	AG	A	A:7217 AG:0	CDS	-	375/378	125/125	frameshift_variant c.375delC p.Ter126fs	imm.1	Imm.1 hypothetical predicted membrane protein
AF158101	27181	ins	T	TC	TC:6447 T:0
AF158101	31786	snp	A	G	G:7241 A:0	CDS	-	81/960	27/319	synonymous_variant c.81T>C p.Ala27Ala	44	gp44 clamp loader subunit, DNA polymerase accessory protein
AF158101	31901	ins	A	AG	AG:6692 A:0
AF158101	40246	del	AC	A	A:7147 AC:0	CDS	-	210/264	70/87	frameshift_variant c.210delG p.Lys70fs	55.1	gp55.1 hypothetical protein
AF158101	40825	ins	A	AG	AG:6502 A:2	CDS	-	213/240	71/79	frameshift_variant c.213dupC p.Phe72fs	55.3	gp55.3 hypothetical protein
AF158101	40839	del	AG	A	A:6867 AG:0	CDS	-	199/240	67/79	frameshift_variant c.199delC p.Leu67fs	55.3	gp55.3 hypothetical protein
AF158101	42406	ins	G	GA	GA:6646 G:2
AF158101	49221	snp	T	A	A:8007 T:0	CDS	-	639/927	213/308	missense_variant c.639A>T p.Lys213Asn	nrdC.3	NrdC.3 conserved hypothetical protein
AF158101	49347	snp	A	T	T:8049 A:0	CDS	-	513/927	171/308	synonymous_variant c.513T>A p.Ser171Ser	nrdC.3	NrdC.3 conserved hypothetical protein
AF158101	52115	ins	A	AT	AT:7365 A:1	CDS	-	778/828	260/275	frameshift_variant c.778dupA p.Ile260fs	nrdC.6	NrdC.6 conserved hypothetical protein
AF158101	53076	snp	G	A	A:8208 G:2	CDS	-	227/402	76/133	missense_variant c.227C>T p.Thr76Met	nrdC.7	NrdC.7 conserved hypothetical, predicted membrane protein
AF158101	53502	snp	T	A	A:8112 T:0	CDS	-	384/528	128/175	synonymous_variant c.384A>T p.Arg128Arg	nrdC.8	NrdC.8 conserved hypothetical protein
AF158101	54367	del	AC	A	A:6684 AC:1	CDS	-	953/978	318/325	frameshift_variant c.953delG p.Gly318fs	nrdC.10	NrdC.10 conserved hypothetical protein
AF158101	54709	complex	GAG	AAA	AAA:6610 GAG:0	CDS	-	612/978	204/325	missense_variant c.610_612delCTCinsTTT p.Leu204Phe	nrdC.10	NrdC.10 conserved hypothetical protein
AF158101	55291	snp	C	G	G:7473 C:0	CDS	-	30/978	10/325	missense_variant c.30G>C p.Met10Ile	nrdC.10	NrdC.10 conserved hypothetical protein
AF158101	56143	snp	N	C	C:7561 N:0	unsure	+	303/1011	101/336	missense_variant c.303T>G p.???101Val
AF158101	56188	snp	A	G	G:7412 A:1	CDS	-	258/1011	86/336	synonymous_variant c.258T>C p.Leu86Leu	nrdC.11	NrdC.11 conserved hypothetical protein
AF158101	56208	snp	G	T	T:7534 G:0	CDS	-	238/1011	80/336	missense_variant c.238C>A p.Pro80Thr	nrdC.11	NrdC.11 conserved hypothetical protein
AF158101	56268	snp	T	C	C:7844 T:1	CDS	-	178/1011	60/336	missense_variant c.178A>G p.Asn60Asp	nrdC.11	NrdC.11 conserved hypothetical protein
AF158101	56653	snp	C	T	T:8263 C:1	CDS	-	556/780	186/259	missense_variant c.556G>A p.Ala186Thr	mobD	MobD homing endonuclease
AF158101	57343	snp	C	G	G:7909 C:0	CDS	-	486/546	162/181	missense_variant c.486G>C p.Glu162Asp	mobD.1	MobD.1 conserved hypothetical protein
AF158101	57349	snp	C	G	G:7990 C:0	CDS	-	480/546	160/181	missense_variant c.480G>C p.Lys160Asn	mobD.1	MobD.1 conserved hypothetical protein
AF158101	58063	ins	G	GC	GC:7484 G:0	CDS	-	102/117	34/38	frameshift_variant c.102_103insG p.Pro35fs	mobD.2a	MobD.2a hypothetical protein
AF158101	60283	snp	A	G	G:8468 A:1	CDS	-	62/582	21/193	missense_variant c.62T>C p.Ile21Thr	tk	Tk thymidine kinase
AF158101	63370	mnp	TA	AT	AT:6433 TA:0
AF158101	63507	ins	C	CG	CG:6667 C:2	CDS	-	50/177	17/58	frameshift_variant c.50dupC p.Ser18fs	vs.5	Vs.5 conserved hypothetical protein
AF158101	63702	snp	T	C	C:7328 T:2	CDS	-	218/363	73/120	missense_variant c.218A>G p.His73Arg	vs.6	Vs.6 conserved hypothetical protein
AF158101	64797	del	TCTCTATAAG	T	T:5207 TCTCTATAAG:0	CDS	-	115/660	36/219	disruptive_inframe_deletion c.107_115delCTTATAGAG p.Ala36_Arg38del	vs.8	Vs.8 conserved hypothetical protein
AF158101	64834	snp	A	G	G:6619 A:2	CDS	-	79/660	27/219	missense_variant c.79T>C p.Cys27Arg	vs.8	Vs.8 conserved hypothetical protein
AF158101	66588	snp	A	C	C:7155 A:1	CDS	-	410/495	137/164	missense_variant c.410T>G p.Ile137Arg	e	e Lysozyme murein hydrolase
AF158101	66964	snp	G	C	C:7148 G:0	CDS	-	34/495	12/164	missense_variant c.34C>G p.Arg12Gly	e	e Lysozyme murein hydrolase
AF158101	67592	complex	CCCTA	TCCT	TCCT:7418 CCCTA:0
AF158101	67605	snp	C	T	T:7878 C:2
AF158101	69291	ins	A	AG	AG:6123 A:0
AF158101	70346	snp	N	G	G:7415 N:0	unsure	+			intergenic_region n.70346A>G
AF158101	70860	complex	CCG	GCC	GCC:5750 CCG:0
AF158101	71129	del	AC	A	A:5551 AC:3	misc_RNA	-			intergenic_region n.71130delC		rnaD
AF158101	74634	snp	C	T	T:7362 C:0	CDS	-	16/243	1980-06-01	missense_variant c.16G>A p.Val6Ile	57A	gp57A chaperone for tail fiber formation
AF158101	78459	snp	G	A	A:7163 G:1	CDS	+	501/1728	167/575	synonymous_variant c.501G>A p.Pro167Pro	5	gp5 baseplate hub subunit and tail lysozyme
AF158101	80600	ins	G	GC	GC:6730 G:0	CDS	+	407/423	136/140	frameshift_variant c.406dupC p.Leu136fs	segC	SegC homing endonuclease
AF158101	81523	mnp	GG	CC	CC:6987 GG:0	CDS	+	443/1983	148/660	missense_variant c.443_444delGGinsCC p.Arg148Thr	6	gp6 baseplate wedge subunit
AF158101	82412	snp	A	T	T:8060 A:0	CDS	+	1332/1983	444/660	synonymous_variant c.1332A>T p.Ile444Ile	6	gp6 baseplate wedge subunit
AF158101	84063	snp	T	C	C:7489 T:1	CDS	+	1004/3099	335/1032	missense_variant c.1004T>C p.Leu335Pro	7	gp7 baseplate wedge initiator
AF158101	84072	snp	T	C	C:7530 T:3	CDS	+	1013/3099	338/1032	missense_variant c.1013T>C p.Phe338Ser	7	gp7 baseplate wedge initiator
AF158101	86939	snp	A	G	G:6808 A:2	CDS	+	789/1005	263/334	synonymous_variant c.789A>G p.Leu263Leu	8	gp8 baseplate wedge subunit
AF158101	88470	snp	G	A	A:7119 G:3	CDS	+	386/1809	129/602	missense_variant c.386G>A p.Arg129Gln	10	gp10 baseplate wedge subunit and tail pin
AF158101	89203	snp	C	A	A:7708 C:0	CDS	+	1119/1809	373/602	missense_variant c.1119C>A p.Ser373Arg	10	gp10 baseplate wedge subunit and tail pin
AF158101	89409	snp	C	A	A:7585 C:0	CDS	+	1325/1809	442/602	missense_variant c.1325C>A p.Ala442Glu	10	gp10 baseplate wedge subunit and tail pin
AF158101	90647	snp	C	G	G:7428 C:0	CDS	+	99/1584	33/527	missense_variant c.99C>G p.His33Gln	12	gp12 Short tail fibers
AF158101	90726	complex	ATTC	CTTG	CTTG:6813 ATTC:0	CDS	+	178/1584	60/527	missense_variant c.178_181delATTCinsCTTG p.IlePro60LeuAla	12	gp12 Short tail fibers
AF158101	91206	snp	T	G	G:6731 T:0	CDS	+	658/1584	220/527	missense_variant c.658T>G p.Ser220Ala	12	gp12 Short tail fibers
AF158101	91415	snp	G	C	C:6541 G:1	CDS	+	867/1584	289/527	missense_variant c.867G>C p.Gln289His	12	gp12 Short tail fibers
AF158101	91864	snp	T	A	A:6451 T:0	CDS	+	1316/1584	439/527	missense_variant c.1316T>A p.Ile439Lys	12	gp12 Short tail fibers
AF158101	91895	snp	T	C	C:6366 T:3	CDS	+	1347/1584	449/527	synonymous_variant c.1347T>C p.Gly449Gly	12	gp12 Short tail fibers
AF158101	91917	mnp	CTG	TCT	TCT:5961 CTG:209	CDS	+	1369/1584	457/527	missense_variant c.1369_1371delCTGinsTCT p.Leu457Ser	12	gp12 Short tail fibers
AF158101	92399	del	GAAGCTTTGGCCC	G	G:5332 GAAGCTTTGGCCC:0	CDS	+	274/1464	92/487	conservative_inframe_deletion c.274_285delGCTTTGGCCCAA p.Ala92_Gln95del	wac	Wac fibritin neck whiskers
AF158101	93261	snp	C	A	A:7179 C:0	CDS	+	1133/1464	378/487	missense_variant c.1133C>A p.Ala378Asp	wac	Wac fibritin neck whiskers
AF158101	93299	snp	G	A	A:6973 G:0	CDS	+	1171/1464	391/487	missense_variant c.1171G>A p.Ala391Thr	wac	Wac fibritin neck whiskers
AF158101	93565	snp	C	G	G:6581 C:0	CDS	+	1437/1464	479/487	missense_variant c.1437C>G p.Phe479Leu	wac	Wac fibritin neck whiskers
AF158101	93639	snp	C	T	T:6548 C:4	CDS	+	16/930	6/309	missense_variant c.16C>T p.Pro6Ser	13	gp13 neck protein
AF158101	95161	snp	G	C	C:8452 G:0	CDS	+	607/771	203/256	missense_variant c.607G>C p.Ala203Pro	14	gp14 neck protein
AF158101	98835	snp	T	A	A:7624 T:0	CDS	+	300/1980	100/659	missense_variant c.300T>A p.Asp100Glu	18	gp18 tail sheath protein
AF158101	98861	snp	A	G	G:7668 A:0	CDS	+	326/1980	109/659	missense_variant c.326A>G p.Asn109Ser	18	gp18 tail sheath protein
AF158101	98976	del	TG	T	T:7453 TG:0	CDS	+	443/1980	148/659	frameshift_variant c.443delG p.Gly148fs	18	gp18 tail sheath protein
AF158101	98987	ins	A	AT	AT:7299 A:1	CDS	+	453/1980	151/659	frameshift_variant c.452_453insT p.Ala152fs	18	gp18 tail sheath protein
AF158101	99811	snp	C	T	T:6723 C:1	CDS	+	1276/1980	426/659	synonymous_variant c.1276C>T p.Leu426Leu	18	gp18 tail sheath protein
AF158101	99895	snp	C	T	T:6622 C:0	CDS	+	1360/1980	454/659	missense_variant c.1360C>T p.His454Tyr	18	gp18 tail sheath protein
AF158101	100314	complex	AGGGAA	GGGAAT	GGGAAT:5819 AGGGAA:152	CDS	+	1779/1980	593/659	missense_variant c.1779_1784delAGGGAAinsGGGAAT p.Asn595Ile	18	gp18 tail sheath protein
AF158101	103901	snp	G	A	A:5959 G:0	CDS	+	454/639	152/212	missense_variant c.454G>A p.Glu152Lys	21'	gp21' prohead core protease alternate start product
AF158101	104578	mnp	GC	AG	AG:6889 GC:0	CDS	+	462/810	154/269	missense_variant c.462_463delGCinsAG p.Pro155Ala	22	gp22 prohead core scaffold protein
AF158101	104599	snp	G	C	C:7271 G:1	CDS	+	483/810	161/269	synonymous_variant c.483G>C p.Leu161Leu	22	gp22 prohead core scaffold protein
AF158101	106100	snp	T	C	C:5977 T:0	CDS	+	1156/1566	386/521	synonymous_variant c.1156T>C p.Leu386Leu	23	gp23 major head protein
AF158101	106158	snp	G	A	A:5794 G:1	CDS	+	1214/1566	405/521	missense_variant c.1214G>A p.Ser405Asn	23	gp23 major head protein
AF158101	106554	del	CT	C	C:5391 CT:0
AF158101	109307	snp	A	C	C:7789 A:1	CDS	-	334/1005	112/334	missense_variant c.334T>G p.Cys112Gly	rnlB	RnlB RNA ligase 2
AF158101	109973	ins	T	TCTCGAGTTTCAAATTTATTCTTAGCAGTCATAG	TCTCGAGTTTCAAATTTATTCTTAGCAGTCATAG:1764 T:29	CDS	-	112/171	38/56	conservative_inframe_insertion c.112_113insCTATGACTGCTAAGAATAAATTTGAAACTCGAG p.Arg37_Glu38insAlaMetThrAlaLysAsnLysPheGluThrArg	24.3	gp24.3 conserved hypothetical protein
AF158101	111517	snp	A	G	G:7631 A:1	CDS	-	491/681	164/226	missense_variant c.491T>C p.Leu164Pro	inh	Inh inhibitor of prohead protease gp21
AF158101	114045	mnp	AG	GA	GA:7743 AG:0	CDS	+	1369/1764	457/587	missense_variant c.1369_1370delAGinsGA p.Ser457Asp	uvsW	UvsW RNA-DNA and DNA-DNA helicase, ATPase
AF158101	114183	complex	ATAA	TAAGG	TAAGG:6827 ATAA:0	CDS	+	1507/1764	503/587	frameshift_variant&stop_gained c.1507_1510delATAAinsTAAGG p.Ile503fs	uvsW	UvsW RNA-DNA and DNA-DNA helicase, ATPase
AF158101	116607	mnp	GC	AG	AG:8021 GC:0	CDS	+	129/750	43/249	missense_variant c.129_130delGCinsAG p.Gln44Glu	51	gp51 baseplate hub assembly catalyst
AF158101	116713	complex	AGTA	GTAC	GTAC:7407 AGTA:0	CDS	+	235/750	79/249	missense_variant c.235_238delAGTAinsGTAC p.SerThr79ValPro	51	gp51 baseplate hub assembly catalyst
AF158101	116793	complex	CCT	ACC	ACC:8034 CCT:65	CDS	+	315/750	105/249	missense_variant c.315_317delCCTinsACC p.AspLeu105GluPro	51	gp51 baseplate hub assembly catalyst
AF158101	117167	mnp	GT	TG	TG:7555 GT:0	CDS	+	689/750	230/249	missense_variant c.689_690delGTinsTG p.Ser230Met	51	gp51 baseplate hub assembly catalyst
AF158101	119108	mnp	AT	TA	TA:7136 AT:0	CDS	+	231/1773	77/590	missense_variant c.231_232delATinsTA p.Ser78Thr	29	gp29 baseplate hub subunit, tail length determinator
AF158101	122402	ins	C	CCG	CCG:6567 C:0	CDS	+	651/963	217/320	frameshift_variant c.650_651insCG p.Met218fs	54	gp54 baseplate tail tube initiator
AF158101	122410	ins	T	TC	TC:6675 T:1	CDS	+	660/963	220/320	frameshift_variant c.659dupC p.Ile221fs	54	gp54 baseplate tail tube initiator
AF158101	122521	mnp	CG	GC	GC:6292 CG:0	CDS	+	769/963	257/320	missense_variant c.769_770delCGinsGC p.Arg257Ala	54	gp54 baseplate tail tube initiator
AF158101	122733	ins	T	TCC	TCC:6014 T:0
AF158101	123400	mnp	TG	GT	GT:7170 TG:0	CDS	-	51/186	17/61	missense_variant c.50_51delCAinsAC p.Thr17Asn	alt.-1	Alt.-1 hypothetical protein
AF158101	128843	snp	C	T	T:6853 C:11	CDS	-	122/207	41/68	missense_variant c.122G>A p.Arg41Lys	30.4	gp30.4 conserved hypothetical protein
AF158101	133236	del	TC	T	T:6786 TC:1	CDS	-	25/231	1976-09-01	frameshift_variant c.25delG p.Glu9fs	cd.2	Cd.2 conserved hypothetical protein
AF158101	135175	snp	N	A	A:7300 N:0	unsure	+	257/300	86/99	missense_variant c.257G>T p.???86Ile
AF158101	136169	snp	C	T	T:7266 C:0	CDS	-	107/504	36/167	missense_variant c.107G>A p.Gly36Asp	alc	Alc inhibitor of host transcription
AF158101	139977	del	AG	A	A:6640 AG:0
AF158101	140061	del	CT	C	C:7020 CT:0	CDS	-	355/426	119/141	frameshift_variant c.355delA p.Ser119fs	mobE	MobE homing endonuclease
AF158101	140795	mnp	TA	AT	AT:6311 TA:0	CDS	-	1886/2265	629/754	missense_variant c.1885_1886delTAinsAT p.Tyr629Ile	nrdA	NrdA aerobic NDP reductase, large subunit
AF158101	141004	mnp	CG	GC	GC:6326 CG:0	CDS	-	1677/2265	559/754	missense_variant c.1676_1677delCGinsGC p.Ser559Cys	nrdA	NrdA aerobic NDP reductase, large subunit
AF158101	142087	snp	T	A	A:7727 T:1	CDS	-	594/2265	198/754	synonymous_variant c.594A>T p.Ser198Ser	nrdA	NrdA aerobic NDP reductase, large subunit
AF158101	144469	del	CA	C	C:7185 CA:0	intron	-			intron_variant c.549+94delT	td
AF158101	145019	mnp	AT	TA	TA:6730 AT:0	CDS	-	94/861	31/286	missense_variant c.93_94delATinsTA p.Ser32Thr	td	dTMP (thymidylate) synthase
AF158101	145671	mnp	CG	GC	GC:6665 CG:0	CDS	-	20/582	7/193	missense_variant c.19_20delCGinsGC p.Arg7Ala	frd	Frd dihydrofolate reductase
AF158101	147080	snp	C	A	A:7684 C:0	CDS	-	774/906	258/301	synonymous_variant c.774G>T p.Val258Val	32	gp32 single-stranded DNA binding protein
AF158101	147437	complex	AAAG	GAAA	GAAA:7519 AAAG:0	CDS	-	417/906	138/301	synonymous_variant c.414_417delCTTTinsTTTC p.140	32	gp32 single-stranded DNA binding protein
AF158101	150827	complex	GAA	AAG	AAG:7238 GAA:0	CDS	+	19/3870	7/1289	missense_variant c.19_21delGAAinsAAG p.Glu7Lys	34	gp34 long tail fiber, proximal subunit
AF158101	152004	snp	A	G	G:7590 A:4	CDS	+	1196/3870	399/1289	missense_variant c.1196A>G p.Asp399Gly	34	gp34 long tail fiber, proximal subunit
AF158101	154704	snp	C	A	A:7021 C:0	CDS	+	18/1119	6/372	synonymous_variant c.18C>A p.Ala6Ala	35	gp35 hinge connector of long tail fiber, proximal connector
AF158101	154866	snp	C	T	T:7293 C:0	CDS	+	180/1119	60/372	synonymous_variant c.180C>T p.Leu60Leu	35	gp35 hinge connector of long tail fiber, proximal connector
AF158101	154923	snp	C	T	T:6847 C:2	CDS	+	237/1119	79/372	synonymous_variant c.237C>T p.Ala79Ala	35	gp35 hinge connector of long tail fiber, proximal connector
AF158101	155241	snp	G	A	A:7889 G:0	CDS	+	555/1119	185/372	synonymous_variant c.555G>A p.Gly185Gly	35	gp35 hinge connector of long tail fiber, proximal connector
AF158101	155260	snp	G	A	A:7923 G:1	CDS	+	574/1119	192/372	missense_variant c.574G>A p.Gly192Arg	35	gp35 hinge connector of long tail fiber, proximal connector
AF158101	155311	snp	G	A	A:7897 G:0	CDS	+	625/1119	209/372	missense_variant c.625G>A p.Asp209Asn	35	gp35 hinge connector of long tail fiber, proximal connector
AF158101	155727	snp	C	T	T:6554 C:1	CDS	+	1041/1119	347/372	synonymous_variant c.1041C>T p.Pro347Pro	35	gp35 hinge connector of long tail fiber, proximal connector
AF158101	155815	snp	C	G	G:6379 C:0
AF158101	155850	snp	C	A	A:6713 C:0
AF158101	156822	snp	G	C	C:5222 G:2	CDS	+	281/3081	94/1026	missense_variant c.281G>C p.Gly94Ala	37	gp37 long tail fiber, distal subunit
AF158101	158194	snp	G	A	A:7093 G:1	CDS	+	1653/3081	551/1026	synonymous_variant c.1653G>A p.Gly551Gly	37	gp37 long tail fiber, distal subunit
AF158101	159637	ins	G	GC	GC:6178 G:0
AF158101	161331	del	AT	A	A:7262 AT:0	CDS	-	259/279	87/92	frameshift_variant c.259delA p.Ile87fs	arn	Arn inhibitor of MrcBC restriction endonuclease (anti-restriction nuclease)
AF158101	162828	snp	G	A	A:7375 G:0	CDS	-	6/207	1968-02-01	synonymous_variant c.6C>T p.Ile2Ile	arn.4	Arn.4 conserved hypothetical protein
AF158101	162954	snp	T	C	C:7656 T:1
AF158101	164448	snp	T	C	C:7266 T:1	CDS	-	757/1329	253/442	missense_variant c.757A>G p.Asn253Asp	52	gp52 topoisomerase II, medium subunit
AF158101	166623	ins	G	GC	GC:8239 G:0	CDS	-	1981-05-01	2026-02-01	frameshift_variant c.5_6insG p.Asn2fs	ndd.3	Ndd.3 hypothetical predicted inner membrane protein
AF158101	167725	ins	A	AG	AG:6642 A:1
AF158101	167930	snp	G	C	C:7020 G:0	CDS	-	8/195	1964-03-01	missense_variant c.8C>G p.Ala3Gly	denB.1	DenB.1 hypothetical protein
AF158101	167962	ins	G	GC	GC:6762 G:1

## Sheet: Sheet 3
CHROM	POS	TYPE	REF	ALT	EVIDENCE	FTYPE	STRAND	NT_POS	AA_POS	EFFECT	GENE	PRODUCT
AF158101	643	del	AG	A	A:20 AG:0	CDS	-	1546/2178	516/725	frameshift_variant c.1546delC p.Leu516fs	rIIA	rIIA protector from prophage-induced early lysis
AF158101	660	ins	C	CT	CT:19 C:0	CDS	-	1529/2178	510/725	frameshift_variant c.1529dupA p.Arg511fs	rIIA	rIIA protector from prophage-induced early lysis
AF158101	1968	snp	G	T	T:20 G:0	CDS	-	222/2178	74/725	missense_variant c.222C>A p.Asp74Glu	rIIA	rIIA protector from prophage-induced early lysis
AF158101	3267	snp	C	T	T:20 C:0	CDS	-	85/381	29/126	missense_variant c.85G>A p.Val29Ile	60.1	gp60.1 hypothetical protein
AF158101	3394	snp	T	C	C:20 T:0
AF158101	3449	del	AC	A	A:19 AC:0
AF158101	3462	complex	CAAC	AA	AA:19 CAAC:0
AF158101	3483	snp	C	A	A:20 C:0
AF158101	3517	del	GC	G	G:20 GC:0
AF158101	3536	del	AC	A	A:19 AC:0
AF158101	3545	del	TGC	T	T:20 TGC:0
AF158101	3560	del	AC	A	A:19 AC:0
AF158101	3576	del	TC	T	T:20 TC:0
AF158101	3638	del	TA	T	T:20 TA:0
AF158101	3666	del	AT	A	A:19 AT:0	CDS	-	101/114	34/37	frameshift_variant c.101delA p.His34fs	mobA	MobA homing endonuclease pseudogene
AF158101	3684	snp	G	T	T:20 G:0	CDS	-	84/114	28/37	missense_variant c.84C>A p.Asn28Lys	mobA	MobA homing endonuclease pseudogene
AF158101	4265	snp	T	G	G:20 T:0	CDS	-	1064/1551	355/516	missense_variant c.1064A>C p.Asp355Ala	39	gp39 topoisomerase II, large subunit, N-terminal region
AF158101	4345	del	AC	A	A:19 AC:0	CDS	-	983/1551	328/516	frameshift_variant c.983delG p.Arg328fs	39	gp39 topoisomerase II, large subunit, N-terminal region
AF158101	4351	ins	C	CA	CA:19 C:0	CDS	-	977/1551	326/516	frameshift_variant c.977dupT p.Leu326fs	39	gp39 topoisomerase II, large subunit, N-terminal region
AF158101	4854	snp	C	T	T:20 C:0	CDS	-	475/1551	159/516	missense_variant c.475G>A p.Val159Ile	39	gp39 topoisomerase II, large subunit, N-terminal region
AF158101	5586	del	TA	T	T:17 TA:0	CDS	-	9/198	1965-03-01	frameshift_variant c.9delT p.Asn4fs	39.1	gp39.1 hypothetical protein
AF158101	5602	complex	TATTA	ATCCT	ATCCT:16 TATTA:0
AF158101	5639	snp	T	A	A:18 T:0
AF158101	5646	snp	C	T	T:18 C:0
AF158101	5662	snp	C	T	T:18 C:0
AF158101	5690	complex	TT	CC	CC:17 TT:0
AF158101	5696	snp	C	A	A:17 C:0
AF158101	5706	del	GA	G	G:18 GA:0	CDS	-	133/138	45/45	frameshift_variant c.133delT p.Ser45fs	39.2	gp39.2 hypothetical protein
AF158101	5754	snp	C	T	T:18 C:0	CDS	-	86/138	29/45	missense_variant c.86G>A p.Gly29Asp	39.2	gp39.2 hypothetical protein
AF158101	5766	snp	C	T	T:18 C:0	CDS	-	74/138	25/45	missense_variant c.74G>A p.Gly25Glu	39.2	gp39.2 hypothetical protein
AF158101	7303	del	TC	T	T:20 TC:0	CDS	-	347/360	116/119	frameshift_variant c.347delG p.Gly116fs	motB.1	MotB.1 hypothetical protein
AF158101	9477	snp	A	G	G:20 A:0	CDS	-	1253/1320	418/439	missense_variant c.1253T>C p.Val418Ala	dda	Dda DNA helicase
AF158101	9660	snp	G	C	C:20 G:0	CDS	-	1070/1320	357/439	missense_variant c.1070C>G p.Ala357Gly	dda	Dda DNA helicase
AF158101	9904	snp	A	T	T:20 A:0	CDS	-	826/1320	276/439	missense_variant c.826T>A p.Phe276Ile	dda	Dda DNA helicase
AF158101	10143	snp	T	A	A:20 T:0	CDS	-	587/1320	196/439	missense_variant c.587A>T p.Asn196Ile	dda	Dda DNA helicase
AF158101	10277	snp	T	G	G:20 T:0	CDS	-	453/1320	151/439	missense_variant c.453A>C p.Glu151Asp	dda	Dda DNA helicase
AF158101	10569	snp	C	T	T:20 C:0	CDS	-	161/1320	54/439	missense_variant c.161G>A p.Gly54Glu	dda	Dda DNA helicase
AF158101	15084	snp	A	G	G:20 A:0	CDS	-	149/207	50/68	missense_variant c.149T>C p.Val50Ala	mrh.2	Mrh.2 hypothetical protein
AF158101	16664	snp	A	G	G:20 A:0	CDS	-	122/516	41/171	missense_variant c.122T>C p.Phe41Ser	56	gp56 dCTPase
AF158101	16930	snp	T	A	A:20 T:0	CDS	-	696/780	232/259	synonymous_variant c.696A>T p.Val232Val	dam	Dam DNA adenine methyltransferase
AF158101	17000	snp	T	A	A:20 T:0	CDS	-	626/780	209/259	missense_variant c.626A>T p.Gln209Leu	dam	Dam DNA adenine methyltransferase
AF158101	17207	complex	TATT	AAGC	AAGC:19 TATT:0	CDS	-	419/780	139/259	missense_variant c.416_419delAATAinsGCTT p.GlnTyr139ArgPhe	dam	Dam DNA adenine methyltransferase
AF158101	17810	snp	A	G	G:20 A:0
AF158101	18333	snp	C	T	T:20 C:0	CDS	-	631/1029	211/342	missense_variant c.631G>A p.Glu211Lys	58=61	gp61 DNA primase subunit
AF158101	19054	snp	A	G	G:20 A:0	CDS	-	77/165	26/54	missense_variant c.77T>C p.Ile26Thr	61.1	gp61.1 hypothetical protein
AF158101	19574	snp	A	G	G:20 A:0	CDS	-	185/627	62/208	missense_variant c.185T>C p.Leu62Pro	61.2	gp61.2 hypothetical protein
AF158101	23674	snp	A	G	G:20 A:0	CDS	-	562/666	188/221	missense_variant c.562T>C p.Ser188Pro	segA	SegA homing endonuclease
AF158101	26638	del	AG	A	A:19 AG:0	CDS	-	375/378	125/125	frameshift_variant c.375delC p.Ter126fs	imm.1	Imm.1 hypothetical predicted membrane protein
AF158101	27181	ins	T	TC	TC:20 T:0
AF158101	31786	snp	A	G	G:20 A:0	CDS	-	81/960	27/319	synonymous_variant c.81T>C p.Ala27Ala	44	gp44 clamp loader subunit, DNA polymerase accessory protein
AF158101	31901	ins	A	AG	AG:20 A:0
AF158101	40246	del	AC	A	A:19 AC:0	CDS	-	210/264	70/87	frameshift_variant c.210delG p.Lys70fs	55.1	gp55.1 hypothetical protein
AF158101	40825	ins	A	AG	AG:19 A:0	CDS	-	213/240	71/79	frameshift_variant c.213dupC p.Phe72fs	55.3	gp55.3 hypothetical protein
AF158101	40839	del	AG	A	A:19 AG:0	CDS	-	199/240	67/79	frameshift_variant c.199delC p.Leu67fs	55.3	gp55.3 hypothetical protein
AF158101	42406	ins	G	GA	GA:20 G:0
AF158101	49221	snp	T	A	A:20 T:0	CDS	-	639/927	213/308	missense_variant c.639A>T p.Lys213Asn	nrdC.3	NrdC.3 conserved hypothetical protein
AF158101	49347	snp	A	T	T:20 A:0	CDS	-	513/927	171/308	synonymous_variant c.513T>A p.Ser171Ser	nrdC.3	NrdC.3 conserved hypothetical protein
AF158101	52115	ins	A	AT	AT:19 A:0	CDS	-	778/828	260/275	frameshift_variant c.778dupA p.Ile260fs	nrdC.6	NrdC.6 conserved hypothetical protein
AF158101	53076	snp	G	A	A:20 G:0	CDS	-	227/402	76/133	missense_variant c.227C>T p.Thr76Met	nrdC.7	NrdC.7 conserved hypothetical, predicted membrane protein
AF158101	53502	snp	T	A	A:20 T:0	CDS	-	384/528	128/175	synonymous_variant c.384A>T p.Arg128Arg	nrdC.8	NrdC.8 conserved hypothetical protein
AF158101	54367	del	AC	A	A:19 AC:0	CDS	-	953/978	318/325	frameshift_variant c.953delG p.Gly318fs	nrdC.10	NrdC.10 conserved hypothetical protein
AF158101	54709	complex	GAG	AAA	AAA:19 GAG:0	CDS	-	612/978	204/325	missense_variant c.610_612delCTCinsTTT p.Leu204Phe	nrdC.10	NrdC.10 conserved hypothetical protein
AF158101	55291	snp	C	G	G:20 C:0	CDS	-	30/978	10/325	missense_variant c.30G>C p.Met10Ile	nrdC.10	NrdC.10 conserved hypothetical protein
AF158101	56143	snp	N	C	C:20 N:0	unsure	+	303/1011	101/336	missense_variant c.303T>G p.???101Val
AF158101	56188	snp	A	G	G:20 A:0	CDS	-	258/1011	86/336	synonymous_variant c.258T>C p.Leu86Leu	nrdC.11	NrdC.11 conserved hypothetical protein
AF158101	56208	snp	G	T	T:20 G:0	CDS	-	238/1011	80/336	missense_variant c.238C>A p.Pro80Thr	nrdC.11	NrdC.11 conserved hypothetical protein
AF158101	56268	snp	T	C	C:20 T:0	CDS	-	178/1011	60/336	missense_variant c.178A>G p.Asn60Asp	nrdC.11	NrdC.11 conserved hypothetical protein
AF158101	56653	snp	C	T	T:20 C:0	CDS	-	556/780	186/259	missense_variant c.556G>A p.Ala186Thr	mobD	MobD homing endonuclease
AF158101	57343	snp	C	G	G:20 C:0	CDS	-	486/546	162/181	missense_variant c.486G>C p.Glu162Asp	mobD.1	MobD.1 conserved hypothetical protein
AF158101	57349	snp	C	G	G:20 C:0	CDS	-	480/546	160/181	missense_variant c.480G>C p.Lys160Asn	mobD.1	MobD.1 conserved hypothetical protein
AF158101	58063	ins	G	GC	GC:19 G:0	CDS	-	102/117	34/38	frameshift_variant c.102_103insG p.Pro35fs	mobD.2a	MobD.2a hypothetical protein
AF158101	60283	snp	A	G	G:20 A:0	CDS	-	62/582	21/193	missense_variant c.62T>C p.Ile21Thr	tk	Tk thymidine kinase
AF158101	61284	snp	C	T	T:20 C:0	CDS	-	106/468	36/155	missense_variant c.106G>A p.Gly36Ser	tk.4	Tk.4 conserved hypothetical protein
AF158101	63370	complex	TA	AT	AT:19 TA:0
AF158101	63507	ins	C	CG	CG:20 C:0	CDS	-	50/177	17/58	frameshift_variant c.50dupC p.Ser18fs	vs.5	Vs.5 conserved hypothetical protein
AF158101	63702	snp	T	C	C:20 T:0	CDS	-	218/363	73/120	missense_variant c.218A>G p.His73Arg	vs.6	Vs.6 conserved hypothetical protein
AF158101	64797	del	TCTCTATAAG	T	T:18 TCTCTATAAG:0	CDS	-	115/660	36/219	disruptive_inframe_deletion c.107_115delCTTATAGAG p.Ala36_Arg38del	vs.8	Vs.8 conserved hypothetical protein
AF158101	64834	snp	A	G	G:20 A:0	CDS	-	79/660	27/219	missense_variant c.79T>C p.Cys27Arg	vs.8	Vs.8 conserved hypothetical protein
AF158101	66588	snp	A	C	C:20 A:0	CDS	-	410/495	137/164	missense_variant c.410T>G p.Ile137Arg	e	e Lysozyme murein hydrolase
AF158101	66964	snp	G	C	C:20 G:0	CDS	-	34/495	12/164	missense_variant c.34C>G p.Arg12Gly	e	e Lysozyme murein hydrolase
AF158101	67592	complex	CCCTA	TCCT	TCCT:19 CCCTA:0
AF158101	67605	snp	C	T	T:20 C:0
AF158101	69291	ins	A	AG	AG:18 A:0
AF158101	70346	snp	N	G	G:20 N:0	unsure	+			intergenic_region n.70346A>G
AF158101	70860	complex	CCG	GCC	GCC:20 CCG:0
AF158101	71129	del	AC	A	A:19 AC:0	misc_RNA	-			intergenic_region n.71130delC		rnaD
AF158101	74634	snp	C	T	T:20 C:0	CDS	-	16/243	1980-06-01	missense_variant c.16G>A p.Val6Ile	57A	gp57A chaperone for tail fiber formation
AF158101	78459	snp	G	A	A:20 G:0	CDS	+	501/1728	167/575	synonymous_variant c.501G>A p.Pro167Pro	5	gp5 baseplate hub subunit and tail lysozyme
AF158101	80600	ins	G	GC	GC:19 G:0	CDS	+	407/423	136/140	frameshift_variant c.406dupC p.Leu136fs	segC	SegC homing endonuclease
AF158101	81523	complex	GG	CC	CC:19 GG:0	CDS	+	443/1983	148/660	missense_variant c.443_444delGGinsCC p.Arg148Thr	6	gp6 baseplate wedge subunit
AF158101	82412	snp	A	T	T:20 A:0	CDS	+	1332/1983	444/660	synonymous_variant c.1332A>T p.Ile444Ile	6	gp6 baseplate wedge subunit
AF158101	83835	snp	C	T	T:20 C:0	CDS	+	776/3099	259/1032	missense_variant c.776C>T p.Ser259Phe	7	gp7 baseplate wedge initiator
AF158101	84063	snp	T	C	C:20 T:0	CDS	+	1004/3099	335/1032	missense_variant c.1004T>C p.Leu335Pro	7	gp7 baseplate wedge initiator
AF158101	84072	snp	T	C	C:20 T:0	CDS	+	1013/3099	338/1032	missense_variant c.1013T>C p.Phe338Ser	7	gp7 baseplate wedge initiator
AF158101	86939	snp	A	G	G:20 A:0	CDS	+	789/1005	263/334	synonymous_variant c.789A>G p.Leu263Leu	8	gp8 baseplate wedge subunit
AF158101	88470	snp	G	A	A:20 G:0	CDS	+	386/1809	129/602	missense_variant c.386G>A p.Arg129Gln	10	gp10 baseplate wedge subunit and tail pin
AF158101	89203	snp	C	A	A:20 C:0	CDS	+	1119/1809	373/602	missense_variant c.1119C>A p.Ser373Arg	10	gp10 baseplate wedge subunit and tail pin
AF158101	89409	snp	C	A	A:20 C:0	CDS	+	1325/1809	442/602	missense_variant c.1325C>A p.Ala442Glu	10	gp10 baseplate wedge subunit and tail pin
AF158101	90647	snp	C	G	G:20 C:0	CDS	+	99/1584	33/527	missense_variant c.99C>G p.His33Gln	12	gp12 Short tail fibers
AF158101	90726	complex	ATTC	CTTG	CTTG:19 ATTC:0	CDS	+	178/1584	60/527	missense_variant c.178_181delATTCinsCTTG p.IlePro60LeuAla	12	gp12 Short tail fibers
AF158101	91206	snp	T	G	G:20 T:0	CDS	+	658/1584	220/527	missense_variant c.658T>G p.Ser220Ala	12	gp12 Short tail fibers
AF158101	91415	snp	G	C	C:20 G:0	CDS	+	867/1584	289/527	missense_variant c.867G>C p.Gln289His	12	gp12 Short tail fibers
AF158101	91864	snp	T	A	A:20 T:0	CDS	+	1316/1584	439/527	missense_variant c.1316T>A p.Ile439Lys	12	gp12 Short tail fibers
AF158101	91895	snp	T	C	C:20 T:0	CDS	+	1347/1584	449/527	synonymous_variant c.1347T>C p.Gly449Gly	12	gp12 Short tail fibers
AF158101	91917	complex	CTG	TCT	TCT:19 CTG:1	CDS	+	1369/1584	457/527	missense_variant c.1369_1371delCTGinsTCT p.Leu457Ser	12	gp12 Short tail fibers
AF158101	92399	del	GAAGCTTTGGCCC	G	G:18 GAAGCTTTGGCCC:0	CDS	+	274/1464	92/487	conservative_inframe_deletion c.274_285delGCTTTGGCCCAA p.Ala92_Gln95del	wac	Wac fibritin neck whiskers
AF158101	93261	snp	C	A	A:20 C:0	CDS	+	1133/1464	378/487	missense_variant c.1133C>A p.Ala378Asp	wac	Wac fibritin neck whiskers
AF158101	93299	snp	G	A	A:20 G:0	CDS	+	1171/1464	391/487	missense_variant c.1171G>A p.Ala391Thr	wac	Wac fibritin neck whiskers
AF158101	93565	snp	C	G	G:20 C:0	CDS	+	1437/1464	479/487	missense_variant c.1437C>G p.Phe479Leu	wac	Wac fibritin neck whiskers
AF158101	93639	snp	C	T	T:20 C:0	CDS	+	16/930	6/309	missense_variant c.16C>T p.Pro6Ser	13	gp13 neck protein
AF158101	95161	snp	G	C	C:20 G:0	CDS	+	607/771	203/256	missense_variant c.607G>C p.Ala203Pro	14	gp14 neck protein
AF158101	98835	snp	T	A	A:20 T:0	CDS	+	300/1980	100/659	missense_variant c.300T>A p.Asp100Glu	18	gp18 tail sheath protein
AF158101	98861	snp	A	G	G:20 A:0	CDS	+	326/1980	109/659	missense_variant c.326A>G p.Asn109Ser	18	gp18 tail sheath protein
AF158101	98976	del	TG	T	T:20 TG:0	CDS	+	443/1980	148/659	frameshift_variant c.443delG p.Gly148fs	18	gp18 tail sheath protein
AF158101	98987	ins	A	AT	AT:19 A:0	CDS	+	453/1980	151/659	frameshift_variant c.452_453insT p.Ala152fs	18	gp18 tail sheath protein
AF158101	99811	snp	C	T	T:20 C:0	CDS	+	1276/1980	426/659	synonymous_variant c.1276C>T p.Leu426Leu	18	gp18 tail sheath protein
AF158101	99895	snp	C	T	T:20 C:0	CDS	+	1360/1980	454/659	missense_variant c.1360C>T p.His454Tyr	18	gp18 tail sheath protein
AF158101	100314	complex	AGGGAA	GGGAAT	GGGAAT:19 AGGGAA:0	CDS	+	1779/1980	593/659	missense_variant c.1779_1784delAGGGAAinsGGGAAT p.Asn595Ile	18	gp18 tail sheath protein
AF158101	103901	snp	G	A	A:20 G:0	CDS	+	454/639	152/212	missense_variant c.454G>A p.Glu152Lys	21'	gp21' prohead core protease alternate start product
AF158101	104578	complex	GC	AG	AG:19 GC:0	CDS	+	462/810	154/269	missense_variant c.462_463delGCinsAG p.Pro155Ala	22	gp22 prohead core scaffold protein
AF158101	104599	snp	G	C	C:20 G:0	CDS	+	483/810	161/269	synonymous_variant c.483G>C p.Leu161Leu	22	gp22 prohead core scaffold protein
AF158101	106100	snp	T	C	C:20 T:0	CDS	+	1156/1566	386/521	synonymous_variant c.1156T>C p.Leu386Leu	23	gp23 major head protein
AF158101	106158	snp	G	A	A:20 G:0	CDS	+	1214/1566	405/521	missense_variant c.1214G>A p.Ser405Asn	23	gp23 major head protein
AF158101	106554	del	CT	C	C:19 CT:0
AF158101	109307	snp	A	C	C:20 A:0	CDS	-	334/1005	112/334	missense_variant c.334T>G p.Cys112Gly	rnlB	RnlB RNA ligase 2
AF158101	109973	ins	T	TCTCGAGTTTCAAATTTATTCTTAGCAGTCATAG	TCTCGAGTTTCAAATTTATTCTTAGCAGTCATAG:11 T:0	CDS	-	112/171	38/56	conservative_inframe_insertion c.112_113insCTATGACTGCTAAGAATAAATTTGAAACTCGAG p.Arg37_Glu38insAlaMetThrAlaLysAsnLysPheGluThrArg	24.3	gp24.3 conserved hypothetical protein
AF158101	111517	snp	A	G	G:20 A:0	CDS	-	491/681	164/226	missense_variant c.491T>C p.Leu164Pro	inh	Inh inhibitor of prohead protease gp21
AF158101	114045	complex	AG	GA	GA:20 AG:0	CDS	+	1369/1764	457/587	missense_variant c.1369_1370delAGinsGA p.Ser457Asp	uvsW	UvsW RNA-DNA and DNA-DNA helicase, ATPase
AF158101	114183	complex	ATAA	TAAGG	TAAGG:18 ATAA:0	CDS	+	1507/1764	503/587	frameshift_variant&stop_gained c.1507_1510delATAAinsTAAGG p.Ile503fs	uvsW	UvsW RNA-DNA and DNA-DNA helicase, ATPase
AF158101	116607	complex	GC	AG	AG:19 GC:0	CDS	+	129/750	43/249	missense_variant c.129_130delGCinsAG p.Gln44Glu	51	gp51 baseplate hub assembly catalyst
AF158101	116713	complex	AGTA	GTAC	GTAC:19 AGTA:0	CDS	+	235/750	79/249	missense_variant c.235_238delAGTAinsGTAC p.SerThr79ValPro	51	gp51 baseplate hub assembly catalyst
AF158101	116793	complex	CCT	ACC	ACC:20 CCT:0	CDS	+	315/750	105/249	missense_variant c.315_317delCCTinsACC p.AspLeu105GluPro	51	gp51 baseplate hub assembly catalyst
AF158101	117167	complex	GT	TG	TG:20 GT:0	CDS	+	689/750	230/249	missense_variant c.689_690delGTinsTG p.Ser230Met	51	gp51 baseplate hub assembly catalyst
AF158101	119108	complex	AT	TA	TA:19 AT:0	CDS	+	231/1773	77/590	missense_variant c.231_232delATinsTA p.Ser78Thr	29	gp29 baseplate hub subunit, tail length determinator
AF158101	122402	ins	C	CCG	CCG:18 C:0	CDS	+	651/963	217/320	frameshift_variant c.650_651insCG p.Met218fs	54	gp54 baseplate tail tube initiator
AF158101	122410	ins	T	TC	TC:20 T:0	CDS	+	660/963	220/320	frameshift_variant c.659dupC p.Ile221fs	54	gp54 baseplate tail tube initiator
AF158101	122521	complex	CG	GC	GC:19 CG:0	CDS	+	769/963	257/320	missense_variant c.769_770delCGinsGC p.Arg257Ala	54	gp54 baseplate tail tube initiator
AF158101	122733	ins	T	TCC	TCC:20 T:0
AF158101	123400	complex	TG	GT	GT:19 TG:0	CDS	-	51/186	17/61	missense_variant c.50_51delCAinsAC p.Thr17Asn	alt.-1	Alt.-1 hypothetical protein
AF158101	128843	snp	C	T	T:20 C:0	CDS	-	122/207	41/68	missense_variant c.122G>A p.Arg41Lys	30.4	gp30.4 conserved hypothetical protein
AF158101	133236	del	TC	T	T:20 TC:0	CDS	-	25/231	1976-09-01	frameshift_variant c.25delG p.Glu9fs	cd.2	Cd.2 conserved hypothetical protein
AF158101	135175	snp	N	A	A:20 N:0	unsure	+	257/300	86/99	missense_variant c.257G>T p.???86Ile
AF158101	136169	snp	C	T	T:20 C:0	CDS	-	107/504	36/167	missense_variant c.107G>A p.Gly36Asp	alc	Alc inhibitor of host transcription
AF158101	139977	del	AG	A	A:19 AG:0
AF158101	140061	del	CT	C	C:20 CT:0	CDS	-	355/426	119/141	frameshift_variant c.355delA p.Ser119fs	mobE	MobE homing endonuclease
AF158101	140795	complex	TA	AT	AT:19 TA:0	CDS	-	1886/2265	629/754	missense_variant c.1885_1886delTAinsAT p.Tyr629Ile	nrdA	NrdA aerobic NDP reductase, large subunit
AF158101	141004	complex	CG	GC	GC:19 CG:0	CDS	-	1677/2265	559/754	missense_variant c.1676_1677delCGinsGC p.Ser559Cys	nrdA	NrdA aerobic NDP reductase, large subunit
AF158101	142087	snp	T	A	A:20 T:0	CDS	-	594/2265	198/754	synonymous_variant c.594A>T p.Ser198Ser	nrdA	NrdA aerobic NDP reductase, large subunit
AF158101	144469	del	CA	C	C:19 CA:0	intron	-			intron_variant c.549+94delT	td
AF158101	145019	complex	AT	TA	TA:19 AT:0	CDS	-	94/861	31/286	missense_variant c.93_94delATinsTA p.Ser32Thr	td	dTMP (thymidylate) synthase
AF158101	145671	complex	CG	GC	GC:19 CG:0	CDS	-	20/582	7/193	missense_variant c.19_20delCGinsGC p.Arg7Ala	frd	Frd dihydrofolate reductase
AF158101	147080	snp	C	A	A:20 C:0	CDS	-	774/906	258/301	synonymous_variant c.774G>T p.Val258Val	32	gp32 single-stranded DNA binding protein
AF158101	147437	complex	AAAG	GAAA	GAAA:20 AAAG:0	CDS	-	417/906	138/301	synonymous_variant c.414_417delCTTTinsTTTC p.140	32	gp32 single-stranded DNA binding protein
AF158101	150827	complex	GAA	AAG	AAG:19 GAA:0	CDS	+	19/3870	7/1289	missense_variant c.19_21delGAAinsAAG p.Glu7Lys	34	gp34 long tail fiber, proximal subunit
AF158101	152004	snp	A	G	G:20 A:0	CDS	+	1196/3870	399/1289	missense_variant c.1196A>G p.Asp399Gly	34	gp34 long tail fiber, proximal subunit
AF158101	154704	snp	C	A	A:20 C:0	CDS	+	18/1119	6/372	synonymous_variant c.18C>A p.Ala6Ala	35	gp35 hinge connector of long tail fiber, proximal connector
AF158101	154866	snp	C	T	T:20 C:0	CDS	+	180/1119	60/372	synonymous_variant c.180C>T p.Leu60Leu	35	gp35 hinge connector of long tail fiber, proximal connector
AF158101	154923	snp	C	T	T:20 C:0	CDS	+	237/1119	79/372	synonymous_variant c.237C>T p.Ala79Ala	35	gp35 hinge connector of long tail fiber, proximal connector
AF158101	155241	snp	G	A	A:20 G:0	CDS	+	555/1119	185/372	synonymous_variant c.555G>A p.Gly185Gly	35	gp35 hinge connector of long tail fiber, proximal connector
AF158101	155260	snp	G	A	A:20 G:0	CDS	+	574/1119	192/372	missense_variant c.574G>A p.Gly192Arg	35	gp35 hinge connector of long tail fiber, proximal connector
AF158101	155311	snp	G	A	A:20 G:0	CDS	+	625/1119	209/372	missense_variant c.625G>A p.Asp209Asn	35	gp35 hinge connector of long tail fiber, proximal connector
AF158101	155727	snp	C	T	T:20 C:0	CDS	+	1041/1119	347/372	synonymous_variant c.1041C>T p.Pro347Pro	35	gp35 hinge connector of long tail fiber, proximal connector
AF158101	155815	snp	C	G	G:20 C:0
AF158101	155850	snp	C	A	A:20 C:0
AF158101	156822	snp	G	C	C:20 G:0	CDS	+	281/3081	94/1026	missense_variant c.281G>C p.Gly94Ala	37	gp37 long tail fiber, distal subunit
AF158101	158194	snp	G	A	A:20 G:0	CDS	+	1653/3081	551/1026	synonymous_variant c.1653G>A p.Gly551Gly	37	gp37 long tail fiber, distal subunit
AF158101	159637	ins	G	GC	GC:20 G:0
AF158101	161331	del	AT	A	A:19 AT:0	CDS	-	259/279	87/92	frameshift_variant c.259delA p.Ile87fs	arn	Arn inhibitor of MrcBC restriction endonuclease (anti-restriction nuclease)
AF158101	162828	snp	G	A	A:20 G:0	CDS	-	6/207	1968-02-01	synonymous_variant c.6C>T p.Ile2Ile	arn.4	Arn.4 conserved hypothetical protein
AF158101	162954	snp	T	C	C:20 T:0
AF158101	164448	snp	T	C	C:20 T:0	CDS	-	757/1329	253/442	missense_variant c.757A>G p.Asn253Asp	52	gp52 topoisomerase II, medium subunit
AF158101	166623	ins	G	GC	GC:19 G:0	CDS	-	1981-05-01	2026-02-01	frameshift_variant c.5_6insG p.Asn2fs	ndd.3	Ndd.3 hypothetical predicted inner membrane protein
AF158101	167725	ins	A	AG	AG:18 A:0
AF158101	167930	snp	G	C	C:20 G:0	CDS	-	8/195	1964-03-01	missense_variant c.8C>G p.Ala3Gly	denB.1	DenB.1 hypothetical protein
AF158101	167962	ins	G	GC	GC:20 G:0

## Sheet: Sheet 4
CHROM	POS	TYPE	REF	ALT	EVIDENCE	FTYPE	STRAND	NT_POS	AA_POS	EFFECT	GENE	PRODUCT
LC348380	18430	del	AT	A	A:20 AT:0	CDS	-	269/279	90/92	frameshift_variant c.269delA p.Asn90fs	sp	sp spackle periplasmic protein
LC348380	24427	snp	C	T	T:20 C:0	CDS	-	240/381	80/126	synonymous_variant c.240G>A p.Thr80Thr	imm.1	Imm.1 hypothetical predicted membrane protein
LC348380	24962	snp	G	A	A:20 G:0
LC348380	49197	ins	A	AT	AT:18 A:0	CDS	-	1/549	1/182	frameshift_variant&start_lost c.1dupA p.Met1fs	nrdC.6	NrdC.6 conserved hypothetical protein
LC348380	63534	ins	T	TA	TA:20 T:0	CDS	-	438/972	146/323	frameshift_variant c.438dupT p.Asn147fs	nudE	NudE nudix hydrolase
LC348380	100460	del	TG	T	T:20 TG:0	CDS	+	356/810	119/269	frameshift_variant c.356delG p.Gly119fs	22	prohead core protein
LC348380	133104	snp	T	C	C:20 T:0	CDS	-	200/1125	67/374	missense_variant c.200A>G p.Lys67Arg	rnlA	RNA ligase A
LC348380	157620	snp	G	T	T:20 G:0
LC348380	161202	snp	C	A	A:20 C:0	CDS	-	13/78	2025-05-01	stop_gained c.13G>T p.Gly5*	ndd.2a	Ndd.2a hypothetical predicted periplasmic protein
LC348380	161210	snp	T	G	G:20 T:0	CDS	-	1978-05-01	2025-02-01	missense_variant c.5A>C p.Glu2Ala	ndd.2a	Ndd.2a hypothetical predicted periplasmic protein
LC348380	161237	snp	T	G	G:20 T:0
LC348380	163329	snp	A	G	G:20 A:0	CDS	-	497/939	166/312	missense_variant c.497T>C p.Met166Thr	rIIB	rIIB protector from prophage-induced early lysis

## Sheet: Sheet 5
CHROM	POS	TYPE	REF	ALT	EVIDENCE	FTYPE	STRAND	NT_POS	AA_POS	EFFECT	GENE	PRODUCT
MH550421	22952	snp	A	G	G:20 A:0
MH550421	35233	snp	G	A	A:20 G:0	CDS	-	959/1203	320/400	missense_variant c.959C>T p.Ala320Val	a-gt	alpha glucosyl transferase
MH550421	54151	snp	A	G	G:20 A:0	CDS	-	497/522	166/173	missense_variant c.497T>C p.Ile166Thr		hypothetical protein
MH550421	62773	complex	ACAC	CAAA	CAAA:18 ACAC:0	CDS	-	61/363	20/120	missense_variant c.58_61delGTGTinsTTTG p.ValSer20PheAla		putative membrane protein
MH550421	84408	snp	A	G	G:20 A:0	CDS	+	1295/1809	432/602	missense_variant c.1295A>G p.Asn432Ser		baseplate wedge subunit and tail pin
MH550421	110260	ins	T	TA	TA:20 T:0	CDS	+	1065/1098	355/365	frameshift_variant c.1064dupA p.Asn355fs	uvsW	helicase
MH550421	147709	snp	G	T	T:20 G:0	CDS	-	657/663	219/220	missense_variant c.657C>A p.Ser219Arg		DNA replication and recombination protein
MH550421	147719	complex	GG	AT	AT:20 GG:0	CDS	-	647/663	216/220	missense_variant c.646_647delCCinsAT p.Pro216Ile		DNA replication and recombination protein
MH550421	147729	snp	G	A	A:20 G:0	CDS	-	637/663	213/220	stop_gained c.637C>T p.Gln213*		DNA replication and recombination protein
MH550421	147750	snp	A	T	T:20 A:0	CDS	-	616/663	206/220	missense_variant c.616T>A p.Ser206Thr		DNA replication and recombination protein
MH550421	147776	complex	GGA	TGT	TGT:18 GGA:0	CDS	-	590/663	196/220	missense_variant c.588_590delTCCinsACA p.Pro197Gln		DNA replication and recombination protein
MH550421	148365	del	TG	T	T:20 TG:0	CDS	-			intergenic_region n.148366delG		DNA replication and recombination protein
MH550421	148384	snp	C	T	T:20 C:0	CDS	-	333/339	111/112	synonymous_variant c.333G>A p.Leu111Leu		late promoter transcription accessory protein
MH550421	161017	del	TTC	T	T:20 TTC:0	CDS	-	199/315	66/104	frameshift_variant c.198_199delGA p.Asn67fs		hypothetical protein
MH550421	163394	del	CG	C	C:20 CG:0
MH550421	164706	del	AC	A	A:19 AC:0	CDS	-	120/150	40/49	frameshift_variant c.120delG p.Trp40fs	ac	acridine resistance protein

## Sheet: Sheet 6
Nucleotide position	Variant	Effect/Position	Product	KJ477685	KJ477686	KM607003	KM607002	KJ477684	HM137666
721	snp	missense_variant c.1469C>T p.Ala490Val	protector from prophage-induced early lysis	+
722	snp	missense_variant c.1468G>A p.Ala490Thr	protector from prophage-induced early lysis						+
1877	del	frameshift_variant c.302_312delATAATTCATAC p.Tyr101fs	protector from prophage-induced early lysis			+	+
1968	snp	missense_variant c.222A>C p.Glu74Asp	protector from prophage-induced early lysis	+	+	+	+	+	+
4843	snp	missense_variant c.475A>G p.Ile159Val	topoisomerase II, large subunit	+	+	+	+	+	+
7421	snp	synonymous_variant c.216T>C p.Tyr72Tyr	hypothetical protein						+
8419	snp	missense_variant c.476C>T p.Thr159Ile	exonuclease A	+
9463	snp	missense_variant c.1253C>T p.Ala418Val	DNA helicase		+
9542	snp	missense_variant c.1174G>A p.Ala392Thr	DNA helicase	+		+	+	+
10971	snp	missense_variant c.53C>T p.Pro18Leu	hypothetical protein	+
12433	snp	missense_variant c.64G>T p.Ala22Ser	RNA polymerase ADP-ribosylase		+
15042	snp	synonymous_variant c.177G>A p.Lys59Lys	hypothetical protein					+
15070	snp	missense_variant c.149C>T p.Ala50Val	hypothetical protein		+
15683	snp	missense_variant c.584G>A p.Gly195Asp	homing endonuclease						+
15704	snp	missense_variant c.563C>T p.Ser188Phe	homing endonuclease		+
16144	snp	synonymous_variant c.123G>T p.Pro41Pro	homing endonuclease		+
16402	snp	stop_gained c.370C>T p.Gln124*	dCTPase		+
16650	snp	missense_variant c.122C>T p.Ser41Phe	dCTPase
17796	snp				+
19040	snp	missense_variant c.77C>T p.Thr26Ile	hypothetical protein
24419	snp	stop_gained c.1023G>A p.Trp341*	beta glucosyl transferase						+
24615	snp	missense_variant c.827C>T p.Ser276Phe	beta glucosyl transferase	+
26034	snp	stop_gained c.172C>T p.Gln58*	dCMP hydroxymethylase		+
29297	snp	missense_variant c.583C>T p.Leu195Phe					+
36555	snp	missense_variant c.17A>G p.Tyr6Cys					+
37459	snp	missense_variant c.355C>A p.Leu119Ile	alpha glucosyl transferase					+
40649	snp	synonymous_variant c.123A>G p.Gln41Gln	hypothetical protein	+		+	+	+	+
41967	snp	missense_variant c.133G>A p.Gly45Ser	glutaredoxin	+
47008	snp	missense_variant c.362G>A p.Gly121Asp	protease inhibitor	+
50691	ins	frameshift_variant c.211dupT p.Ser71fs	hypothetical protein
51744	snp	missense_variant c.239C>A p.Pro80His	hypothetical protein		+
53582	del	frameshift_variant c.291delT p.Ile97fs	hypothetical protein		+
53887	snp				+
54078	snp	synonymous_variant c.159C>T p.Asp53Asp	hypothetical protein		+
54347	snp	synonymous_variant c.961C>T p.Leu321Leu	hypothetical protein
56175	snp	synonymous_variant c.258C>T p.Leu86Leu	hypothetical protein						+
56286	snp	synonymous_variant c.147C>T p.Thr49Thr	hypothetical protein		+
56532	snp	missense_variant c.664C>T p.Arg222Cys	homing endonuclease		+
57856	snp	synonymous_variant c.64C>T p.Leu22Leu	hypothetical protein		+
58361	snp	synonymous_variant c.162C>T p.Ile54Ile	hypothetical protein		+
58464	snp	missense_variant c.59C>T p.Ala20Val	hypothetical protein		+
59014	ins	frameshift_variant c.179dupG p.Glu61fs	hypothetical protein	+				+
59286	del	frameshift_variant c.197delA p.Asn66fs	lysis inhibition regulator			+	+
59447	snp	stop_gained c.37G>T p.Gly13*	lysis inhibition regulator		+
59949	snp	synonymous_variant c.384T>C p.Ser128Ser	thymidine kinase	+
60271	snp	missense_variant c.62C>T p.Thr21Ile	thymidine kinase		+
61272	snp	missense_variant c.106A>G p.Ser36Gly	hypothetical protein		+	+	+	+	+
61678	snp	missense_variant c.44C>T p.Ser15Phe	valyl-tRNA synthetase modifier		+
63233	snp	missense_variant c.100G>A p.Asp34Asn	hypothetical protein		+
63476	snp	missense_variant c.71G>A p.Gly24Asp	hypothetical protein	+
63612	del	frameshift_variant c.284_296delGTTATGCAGTTCG p.Gly95fs					+
69270	del								+
78046	snp	missense_variant c.109C>A p.Pro37Thr	oriE replication initiation protein		+
83815	snp	missense_variant c.776T>C p.Phe259Ser	baseplate wedge initiator	+	+	+	+	+	+
84043	snp	missense_variant c.1004C>T p.Pro335Leu	baseplate wedge initiator		+
84052	snp	missense_variant c.1013C>T p.Ser338Phe	baseplate wedge initiator		+
92379	ins			+	+	+	+	+	+
94061	snp	missense_variant c.470C>T p.Pro157Leu	neck protein		+
96063	snp	synonymous_variant c.729C>T p.Asp243Asp	tail sheath stabilizer and completion protein		+
98829	snp	missense_variant c.326G>A p.Ser109Asn	tail sheath protein	+	+	+	+	+	+
101549	snp	missense_variant c.375G>A p.Met125Ile	portal vertex protein of head		+
101596	snp	missense_variant c.422G>A p.Arg141Gln	portal vertex protein of head		+
104517	ins	frameshift_variant c.435dupA p.Glu146fs	prohead core scaffold protein
107796	snp	synonymous_variant c.507A>C p.Ala169Ala	head vertex protein						+
108209	snp	missense_variant c.920C>T p.Ala307Val	head vertex protein	+
110420	snp	missense_variant c.898C>A p.Arg300Ser	head outer capsid protein						+
114006	snp	missense_variant c.1330G>T p.Gly444Cys	RNA-DNA and DNA-DNA helicase		+
119605	snp	missense_variant c.727G>A p.Ala243Thr	baseplate hub subunit, tail length determinator	+
127245	snp	missense_variant c.236G>A p.Arg79Lys	hypothetical protein	+
127640	snp	missense_variant c.677G>T p.Trp226Leu	hypothetical protein			+
127920	complex	frameshift_variant&missense_variant c.397delGinsAA p.Glu133fs	hypothetical protein
130134	snp	missense_variant c.126G>A p.Met42Ile	hypothetical protein	+
131626	snp	missense_variant c.262G>A p.Val88Ile		+
135937	snp	missense_variant c.344A>G p.His115Arg	inhibitor of host transcription		+
137638	del	frameshift_variant c.318delT p.Phe106fs	endonuclease II		+
143758	snp	missense_variant c.677C>T p.Ser226Phe	homing endonuclease	+
147615	snp	missense_variant c.241C>T p.His81Tyr	single-stranded DNA binding protein		+
151276	snp	missense_variant c.466G>A p.Val156Ile	long tail fiber, proximal subunit		+
151961	snp	missense_variant c.1151C>T p.Pro384Leu	long tail fiber, proximal subunit	+		+	+	+
152006	snp	missense_variant c.1196G>A p.Gly399Asp	long tail fiber, proximal subunit		+
154360	snp	missense_variant c.3550G>A p.Glu1184Lys	long tail fiber, proximal subunit	+
156009	snp	missense_variant c.140C>T p.Ala47Val					+
157793	snp	missense_variant c.1250G>A p.Gly417Asp	long tail fiber, distal subunit	+	+	+	+	+	+
159918	snp	synonymous_variant c.267C>T p.Pro89Pro	distal long tail fiber assembly catalyst	+
160740	snp	missense_variant c.517T>C p.Tyr173His	holin lysis mediator					+
161296	snp	missense_variant c.23T>C p.Val8Ala	hypothetical protein		+
161334	ins	frameshift_variant c.258dupA p.Leu87fs	inhibitor of MrcBC restriction endonuclease	+	+	+	+	+	+
162489	snp	stop_gained c.144G>A p.Trp48*	hypothetical protein	+
164450	snp	missense_variant c.757G>A p.Asp253Asn	topoisomerase II, medium subunit	+	+			+	+
